# Supplementary material for: Chloroplast Genome Analysis of Six Camellia sinensis Accessions: Genetic Divergence, Adaptive Evolution, and Molecular Marker Development
Source: Biology (Basel). 2025 Dec 19;15(1):7. doi: 10.3390/biology15010007 (PMC12784810; doi:10.3390/biology15010007)
Supplement: Supplementary file 1 [file biology-15-00007-s001.zip]

Archive with 2 entries (2 files):
- Figures S1-S2.pdf
- Table S1-S9.xlsx
