# Supplementary material for: Chloroplast Genome Analysis of Six Camellia sinensis Accessions: Genetic Divergence, Adaptive Evolution, and Molecular Marker Development
Source: Biology (Basel). 2025 Dec 19;15(1):7. doi: 10.3390/biology15010007 (PMC12784810; doi:10.3390/biology15010007)
Supplement: Supplementary file 1 [file biology-15-00007-s001.zip › Table S1-S9.xlsx]

## Sheet: Table S1
Table S1. Raw sequencing data quality statistics for the six Camellia accessions.
Sample	NCBI accession	BioProject	SRA accession	Total reads	Raw bases (Gb)	Read length (bp)	Q30 (%)	GC (%)	mapping depth(×)
Anji baicha	PX427667	SAMN52018973	SRR35651280	67145658	10.05	150	95.8	39.06	790.34
Fuding dahaocha	PX427668	SAMN52018974	SRR35651281	118734596	17.75	150	95.82	39.16	1435.75
dayecha	PX427669	SAMN52018975	SRR35651282	72578110	10.84	150	95.44	39.57	712.68
Fuding dabaicha	PX427670	SAMN52018976	SRR35651283	125606296	18.82	150	96.12	38.67	1919.23
Fuyun 6	PX427671	SAMN52018977	SRR35651284	129985134	19.47	150	95.81	39.18	862.4
Zhongcha 108	PX427672	SAMN52018978	SRR35651285	67911316	10.17	150	95.75	39.08	535.65

## Sheet: Table S2
Table S2 . IR/SC junction positions, boundary-associated genes, and partial duplications in the three plastome types of Camellia ‘Hainanensis’.
Type	Genome size (bp)	Boundary	Gene at boundary	Distance to boundary (bp)	Partial duplication?
Type 1	157025	JLB (LSC/IRb)	rpl22	233	No
Type 1	157025	JLB (LSC/IRb)	rps19	46	Partial
Type 1	157025	JSB (SSC/IRb)	ndhF	1061	No
Type 1	157025	JSA (SSC/IRa)	ycf1	4547	Partial
Type 1	157025	JLA (IRa/LSC)	rpl2	26081	No
Type 2	157099	JLB (LSC/IRb)	rpl22	233	No
Type 2	157099	JLB (LSC/IRb)	rps19	46	Partial
Type 2	157099	JSB (SSC/IRb)	ndhF	1070	No
Type 2	157099	JSA (SSC/IRa)	ycf1	4553	Partial
Type 2	157099	JLA (IRa/LSC)	rpl2	26090	No
Type 3	157105	JLB (LSC/IRb)	rpl22	233	No
Type 3	157105	JLB (LSC/IRb)	rps19	46	Partial
Type 3	157105	JSB (SSC/IRb)	ndhF	1070	No
Type 3	157105	JSA (SSC/IRa)	ycf1	4559	Partial
Type 3	157105	JLA (IRa/LSC)	rpl2	26094	No

## Sheet: Table S3
Table S3 .Relative Synonymous Codon Usage (RSCU) of codons for each amino acid in the three type chloroplast genome.
Type	amino acid	codon1 (value)	codon2 (value)	codon3 (value)	codon4 (value)	codon5 (value)	codon6 (value)
	Ala	GCU	GCA	GCC	GCG
Type1		1.84	1.14	0.63	0.39
Type2		1.84	1.14	0.62	0.39
Type3		1.85	1.13	0.63	0.39
	Arg	AGA	CGA	CGU	AGG	CGG	CGC
Type1		1.84	1.46	1.39	0.58	0.4	0.33
Type2		1.84	1.46	1.39	0.58	0.4	0.33
Type3		1.84	1.46	1.38	0.59	0.4	0.33
	Asn	AAU	AAC
Type1		1.56	0.44
Type2		1.57	0.43
Type3		1.56	0.44
	Asp	GAU	GAC
Type1		1.63	0.37
Type2		1.63	0.37
Type3		1.63	0.37
	Cys	UGU	UGC
Type1		1.55	0.45
Type2		1.55	0.45
Type3		1.55	0.45
	End	UAA	UGA	UAG
Type1		1.5	0.79	0.71
Type2		1.5	0.79	0.71
Type3		1.5	0.79	0.71
	Gln	CAA	CAG
Type1		1.54	0.46
Type2		1.54	0.46
Type3		1.54	0.46
	Glu	GAA	GAG
Type1		1.54	0.46
Type2		1.54	0.46
Type3		1.54	0.46
	Gly	GGA	GGU	GGG	GGC
Type1		1.6	1.31	0.65	0.43
Type2		1.61	1.31	0.65	0.43
Type3		1.61	1.31	0.65	0.43
	His	CAU	CAC
Type1		1.58	0.42
Type2		1.58	0.42
Type3		1.57	0.43
	Ile	AUU	AUA	AUC
Type1		1.46	0.96	0.58
Type2		1.46	0.96	0.58
Type3		1.46	0.96	0.58
	Leu	UUA	CUU	UUG	CUA	CUC	CUG
Type1		2	1.23	1.21	0.78	0.4	0.37
Type2		2	1.23	1.21	0.78	0.4	0.37
Type3		1.99	1.24	1.21	0.79	0.4	0.37
	Lys	AAA	AAG
Type1		1.52	0.48
Type2		1.52	0.48
Type3		1.52	0.48
	Met	AUG
Type1		1
Type2		1
Type3		1
	Phe	UUU	UUC
Type1		1.33	0.67
Type2		1.33	0.67
Type3		1.32	0.68
	Pro	CCU	CCA	CCC	CCG
Type1		1.64	1.18	0.7	0.48
Type2		1.65	1.17	0.7	0.48
Type3		1.65	1.17	0.7	0.48
	Ser	UCU	AGU	UCA	UCC	UCG	AGC
Type1		1.82	1.28	1.19	0.89	0.49	0.33
Type2		1.82	1.28	1.19	0.89	0.49	0.33
Type3		1.82	1.28	1.18	0.89	0.49	0.33
	Thr	ACU	ACA	ACC	ACG
Type1		1.66	1.23	0.73	0.39
Type2		1.66	1.23	0.73	0.39
Type3		1.65	1.23	0.73	0.39
	Trp	UGG
Type1		1
Type2		1
Type3		1
	Tyr	UAU	UAC
Type1		1.61	0.39
Type2		1.61	0.39
Type3		1.61	0.39
	Val	GUA	GUU	GUG	GUC
Type1		1.52	1.51	0.53	0.44
Type2		1.52	1.51	0.53	0.44
Type3		1.53	1.5	0.53	0.44

## Sheet: Table S4
Table S4 SSRs identified in three type plastomes.
Chloroplast genome	SSR nr.	SSR type	SSR	size	start	end
Type1	1	p1	(A)13	13	356	368
Type1	2	p1	(A)10	10	3791	3800
Type1	3	p4	(AGAT)3	12	6705	6716
Type1	4	p1	(T)11	11	8765	8775
Type1	5	p1	(A)11	11	8908	8918
Type1	6	p4	(GTCT)3	12	12012	12023
Type1	7	p1	(A)16	16	12556	12571
Type1	8	p1	(T)12	12	13933	13944
Type1	9	p1	(T)12	12	15065	15076
Type1	10	p1	(T)12	12	15459	15470
Type1	11	p1	(A)11	11	17279	17289
Type1	12	p1	(T)11	11	19485	19495
Type1	13	p2	(AT)5	10	20852	20861
Type1	14	p1	(T)10	10	27179	27188
Type1	15	p1	(A)13	13	32598	32610
Type1	16	p1	(A)11	11	32933	32943
Type1	17	p1	(T)12	12	33237	33248
Type1	18	p4	(TCTT)3	12	34118	34129
Type1	19	p1	(A)11	11	34214	34224
Type1	20	p1	(T)10	10	37234	37243
Type1	21	p1	(A)14	14	37634	37647
Type1	22	p1	(A)11	11	38275	38285
Type1	23	p1	(A)12	12	38508	38519
Type1	24	p4	(TTTC)3	12	45275	45286
Type1	25	p1	(A)11	11	46243	46253
Type1	26	p1	(A)13	13	46498	46510
Type1	27	p1	(A)13	13	49324	49336
Type1	28	p1	(T)11	11	52624	52634
Type1	29	p1	(T)14	14	53361	53374
Type1	30	p1	(T)10	10	56323	56332
Type1	31	p1	(T)12	12	56757	56768
Type1	32	p1	(T)11	11	58971	58981
Type1	33	p1	(T)14	14	60749	60762
Type1	34	p4	(AAAT)3	12	62696	62707
Type1	35	p1	(A)10	10	65312	65321
Type1	36	p1	(T)10	10	65450	65459
Type1	37	p3	(TTC)4	12	70026	70037
Type1	38	p1	(T)10	10	70904	70913
Type1	39	p1	(A)10	10	73235	73244
Type1	40	p1	(T)10	10	80585	80594
Type1	41	p1	(T)10	10	82507	82516
Type1	42	p1	(T)15	15	83032	83046
Type1	43	p1	(A)11	11	83560	83570
Type1	44	p2	(AT)5	10	84273	84282
Type1	45	p1	(T)13	13	85010	85022
Type1	46	p2	(TA)5	10	87243	87252
Type1	47	p4	(TCTA)3	12	94616	94627
Type1	48	p1	(T)10	10	105300	105309
Type1	49	p4	(CCCT)3	12	110058	110069
Type1	50	p1	(A)11	11	110358	110368
Type1	51	p6	(CTTTTT)3	18	110747	110764
Type1	52	p1	(T)13	13	115368	115380
Type1	53	p1	(A)11	11	116006	116016
Type1	54	p1	(A)11	11	117182	117192
Type1	55	p4	(GAAA)3	12	118174	118185
Type1	56	p4	(AATA)3	12	118324	118335
Type1	57	p4	(AAAT)3	12	121319	121330
Type1	58	p1	(T)14	14	121381	121394
Type1	59	p1	(T)12	12	127342	127353
Type1	60	p1	(A)10	10	128315	128324
Type1	61	p1	(T)12	12	128957	128968
Type1	62	p1	(A)12	12	129261	129272
Type1	63	p1	(A)10	10	129794	129803
Type1	64	p1	(T)17	17	130175	130191
Type1	65	p6	(AAAAAG)3	18	132848	132865
Type1	66	p1	(T)11	11	133244	133254
Type1	67	p4	(GAGG)3	12	133542	133553
Type1	68	p1	(A)10	10	138303	138312
Type1	69	p4	(ATAG)3	12	148984	148995
Type1	70	p2	(AT)5	10	156359	156368
Type2	1	p1	(A)13	13	356	368
Type2	2	p1	(A)11	11	3791	3801
Type2	3	p1	(A)10	10	5484	5493
Type2	4	p4	(AGAT)3	12	6708	6719
Type2	5	p1	(T)12	12	8761	8772
Type2	6	p1	(A)12	12	8905	8916
Type2	7	p4	(GTCT)3	12	12011	12022
Type2	8	p1	(A)16	16	12555	12570
Type2	9	p1	(T)12	12	13932	13943
Type2	10	p1	(T)11	11	15064	15074
Type2	11	p1	(T)13	13	15457	15469
Type2	12	p1	(A)11	11	17278	17288
Type2	13	p1	(T)11	11	19484	19494
Type2	14	p2	(AT)5	10	20857	20866
Type2	15	p1	(T)10	10	27184	27193
Type2	16	p1	(A)13	13	32603	32615
Type2	17	p1	(A)11	11	32938	32948
Type2	18	p1	(T)12	12	33242	33253
Type2	19	p4	(TCTT)3	12	34123	34134
Type2	20	p1	(A)10	10	34219	34228
Type2	21	p1	(T)10	10	37238	37247
Type2	22	p1	(A)16	16	37638	37653
Type2	23	p1	(A)11	11	38281	38291
Type2	24	p1	(A)11	11	38514	38524
Type2	25	p4	(TTTC)3	12	45280	45291
Type2	26	p1	(A)11	11	46248	46258
Type2	27	p1	(A)13	13	46503	46515
Type2	28	p1	(T)10	10	48918	48927
Type2	29	p1	(A)12	12	49330	49341
Type2	30	p1	(T)10	10	49987	49996
Type2	31	p1	(T)12	12	52630	52641
Type2	32	p1	(T)19	19	53369	53387
Type2	33	p1	(T)10	10	56331	56340
Type2	34	p1	(T)13	13	56765	56777
Type2	35	p1	(T)11	11	58980	58990
Type2	36	p1	(T)14	14	60758	60771
Type2	37	p4	(AAAT)3	12	62705	62716
Type2	38	p1	(A)10	10	65321	65330
Type2	39	p1	(T)10	10	65459	65468
Type2	40	p1	(T)11	11	65775	65785
Type2	41	p3	(TTC)4	12	70085	70096
Type2	42	p1	(T)10	10	70963	70972
Type2	43	p1	(T)10	10	80644	80653
Type2	44	p1	(T)10	10	82566	82575
Type2	45	p1	(T)15	15	83091	83105
Type2	46	p1	(A)10	10	83619	83628
Type2	47	p2	(AT)5	10	84331	84340
Type2	48	p1	(T)12	12	85068	85079
Type2	49	p2	(TA)5	10	87300	87309
Type2	50	p4	(TCTA)3	12	94673	94684
Type2	51	p1	(T)10	10	105357	105366
Type2	52	p4	(CCCT)3	12	110115	110126
Type2	53	p1	(A)11	11	110415	110425
Type2	54	p6	(CTTTTT)3	18	110804	110821
Type2	55	p1	(T)13	13	115433	115445
Type2	56	p1	(A)11	11	116071	116081
Type2	57	p1	(A)11	11	117247	117257
Type2	58	p4	(GAAA)3	12	118239	118250
Type2	59	p4	(AATA)3	12	118389	118400
Type2	60	p4	(AAAT)3	12	121384	121395
Type2	61	p1	(T)14	14	121446	121459
Type2	62	p1	(T)12	12	127407	127418
Type2	63	p1	(T)12	12	129022	129033
Type2	64	p1	(A)12	12	129326	129337
Type2	65	p1	(A)10	10	129859	129868
Type2	66	p1	(T)17	17	130240	130256
Type2	67	p6	(AAAAAG)3	18	132922	132939
Type2	68	p1	(T)11	11	133318	133328
Type2	69	p4	(GAGG)3	12	133616	133627
Type2	70	p1	(A)10	10	138377	138386
Type2	71	p4	(ATAG)3	12	149058	149069
Type2	72	p2	(AT)5	10	156433	156442
Type3	1	p1	(A)13	13	356	368
Type3	2	p1	(A)10	10	5472	5481
Type3	3	p4	(AGAT)3	12	6691	6702
Type3	4	p1	(T)13	13	8744	8756
Type3	5	p1	(A)12	12	8888	8899
Type3	6	p1	(T)10	10	9336	9345
Type3	7	p4	(GTCT)3	12	11999	12010
Type3	8	p1	(A)16	16	12543	12558
Type3	9	p1	(T)12	12	13920	13931
Type3	10	p1	(T)14	14	15052	15065
Type3	11	p1	(T)12	12	15448	15459
Type3	12	p1	(A)11	11	17268	17278
Type3	13	p1	(T)11	11	19474	19484
Type3	14	p2	(AT)5	10	20847	20856
Type3	15	p1	(T)10	10	27174	27183
Type3	16	p1	(A)13	13	32592	32604
Type3	17	p1	(A)10	10	32927	32936
Type3	18	p1	(T)16	16	33230	33245
Type3	19	p4	(TCTT)3	12	34114	34125
Type3	20	p1	(A)13	13	37626	37638
Type3	21	p1	(A)11	11	38266	38276
Type3	22	p1	(A)12	12	38499	38510
Type3	23	p1	(A)10	10	44185	44194
Type3	24	p4	(TTTC)3	12	45267	45278
Type3	25	p1	(A)12	12	46235	46246
Type3	26	p1	(A)13	13	46491	46503
Type3	27	p1	(T)10	10	48906	48915
Type3	28	p1	(A)12	12	49301	49312
Type3	29	p1	(T)11	11	52600	52610
Type3	30	p1	(T)11	11	53338	53348
Type3	31	p1	(T)10	10	56297	56306
Type3	32	p1	(T)10	10	56683	56692
Type3	33	p1	(T)14	14	56733	56746
Type3	34	p1	(T)14	14	58949	58962
Type3	35	p1	(T)15	15	60730	60744
Type3	36	p4	(AAAT)3	12	62678	62689
Type3	37	p1	(T)10	10	63120	63129
Type3	38	p1	(A)10	10	65295	65304
Type3	39	p1	(T)10	10	65433	65442
Type3	40	p3	(TTC)4	12	70073	70084
Type3	41	p1	(T)11	11	70951	70961
Type3	42	p1	(A)11	11	73283	73293
Type3	43	p1	(T)10	10	80630	80639
Type3	44	p1	(T)10	10	82552	82561
Type3	45	p1	(T)16	16	83077	83092
Type3	46	p1	(A)12	12	83606	83617
Type3	47	p2	(AT)5	10	84320	84329
Type3	48	p1	(T)12	12	85057	85068
Type3	49	p2	(TA)5	10	87289	87298
Type3	50	p4	(TCTA)3	12	94662	94673
Type3	51	p1	(T)11	11	105346	105356
Type3	52	p1	(A)11	11	110397	110407
Type3	53	p6	(CTTTTT)3	18	110797	110814
Type3	54	p1	(T)12	12	115426	115437
Type3	55	p1	(A)11	11	117237	117247
Type3	56	p4	(GAAA)3	12	118229	118240
Type3	57	p4	(AATA)3	12	118379	118390
Type3	58	p4	(AAAT)3	12	121374	121385
Type3	59	p1	(T)14	14	121436	121449
Type3	60	p1	(T)12	12	127409	127420
Type3	61	p1	(T)12	12	129024	129035
Type3	62	p1	(A)12	12	129328	129339
Type3	63	p1	(A)10	10	129861	129870
Type3	64	p1	(T)17	17	130242	130258
Type3	65	p6	(AAAAAG)3	18	132924	132941
Type3	66	p1	(T)11	11	133331	133341
Type3	67	p1	(A)11	11	138382	138392
Type3	68	p4	(ATAG)3	12	149064	149075
Type3	69	p2	(AT)5	10	156439	156448

## Sheet: Table S5
Table S5 Tandem repeat sequences in the three type plastomes.
Type	Indices	Period	Copy	Consensus	Percent	Percent	Score	A	C	G	T	Entropy
		Size	Number	Size	Matches	Indels						(0-2)
Type1	4433--4479	25	2	25	83	8	62	68	6	4	21	1.3
Type1	6346--6379	16	2.1	16	94	0	59	38	0	8	52	1.33
Type1	6406--6456	22	2.3	23	80	10	61	68	5	3	21	1.27
Type1	48755--48785	16	1.9	16	100	0	62	58	6	3	32	1.4
Type1	53210--53241	16	2	16	93	0	55	28	6	6	59	1.46
Type1	60758--60803	16	2.9	16	96	0	83	28	10	0	60	1.3
Type1	60761--60816	16	3.5	16	90	0	58	32	10	3	53	1.53
Type1	91400--91454	24	2.5	22	85	8	67	14	23	12	49	1.78
Type1	91422--91489	21	3.2	21	77	8	75	11	22	8	57	1.61
Type1	93843--93946	18	5.9	17	94	3	86	29	11	26	31	1.92
Type1	93858--93949	18	5.1	18	97	0	166	29	10	27	32	1.91
Type1	101288--101339	23	2.2	24	86	6	72	23	1	0	75	0.91
Type1	101825--101861	18	2.1	18	89	0	56	18	13	8	59	1.58
Type1	114379--114420	20	2	21	86	13	61	54	21	0	23	1.44
Type1	129654--129709	15	3.9	14	75	15	51	1	23	3	71	1.11
Type1	142273--142324	23	2.3	23	86	6	70	75	0	1	23	0.91
Type1	149663--149754	18	5.1	18	97	0	166	32	27	10	29	1.91
Type1	149670--149769	18	5.8	17	94	3	87	33	27	11	29	1.91
Type1	152123--152212	21	4.1	22	75	8	76	54	10	23	12	1.67
Type2	4434--4480	25	2	25	83	8	62	68	6	4	21	1.3
Type2	6349--6382	16	2.1	16	94	0	59	38	0	8	52	1.33
Type2	6409--6459	22	2.3	23	80	10	61	68	5	3	21	1.27
Type2	48760--48790	16	1.9	16	100	0	62	58	6	3	32	1.4
Type2	53219--53249	16	1.9	16	93	0	53	25	6	6	61	1.45
Type2	60767--60812	16	2.9	16	96	0	83	28	10	0	60	1.3
Type2	60770--60825	16	3.5	16	90	0	58	32	10	3	53	1.53
Type2	91457--91511	24	2.5	22	85	8	67	14	23	12	49	1.78
Type2	91479--91546	21	3.2	21	77	8	75	11	22	8	57	1.61
Type2	93900--94003	18	5.9	17	94	3	86	29	11	26	31	1.92
Type2	93915--94006	18	5.1	18	97	0	166	29	10	27	32	1.91
Type2	101345--101396	23	2.2	24	86	6	72	23	1	0	75	0.91
Type2	101882--101918	18	2.1	18	89	0	56	18	13	8	59	1.58
Type2	112688--112721	16	2.1	17	88	5	52	58	2	11	26	1.47
Type2	114445--114486	20	2	21	86	13	61	54	21	0	23	1.44
Type2	129719--129774	15	3.9	14	75	15	51	1	23	3	71	1.11
Type2	131022--131055	16	2.1	17	88	5	52	26	11	2	58	1.47
Type2	142347--142398	23	2.3	23	86	6	70	75	0	1	23	0.91
Type2	149737--149828	18	5.1	18	97	0	166	32	27	10	29	1.91
Type2	149744--149843	18	5.8	17	94	3	87	33	27	11	29	1.91
Type2	152197--152286	21	4.1	22	75	8	76	54	10	23	12	1.67
Type3	4427--4473	25	2	25	83	8	62	68	6	4	21	1.3
Type3	6338--6371	16	2.1	16	94	0	59	38	0	8	52	1.33
Type3	6397--6447	22	2.3	23	80	10	61	68	5	3	21	1.27
Type3	48748--48778	16	1.9	16	100	0	62	58	6	3	32	1.4
Type3	53188--53218	16	1.9	16	93	0	53	25	6	6	61	1.45
Type3	60740--60785	16	2.9	16	96	0	83	28	10	0	60	1.3
Type3	60743--60798	16	3.5	16	90	0	58	32	10	3	53	1.53
Type3	91446--91500	24	2.5	22	85	8	67	14	23	12	49	1.78
Type3	91468--91535	21	3.2	21	77	8	75	11	22	8	57	1.61
Type3	93889--93992	18	5.9	17	94	3	86	29	11	26	31	1.92
Type3	93904--93995	18	5.1	18	97	0	166	29	10	27	32	1.91
Type3	101334--101385	23	2.2	24	86	6	72	23	1	0	75	0.91
Type3	101871--101907	18	2.1	18	89	0	56	18	13	8	59	1.58
Type3	114438--114479	20	2	21	86	13	61	54	21	0	23	1.44
Type3	129715--129771	14	3.9	15	76	15	57	0	22	3	73	0.98
Type3	142353--142404	23	2.3	23	86	6	70	75	0	1	23	0.91
Type3	149743--149834	18	5.1	18	97	0	166	32	27	10	29	1.91
Type3	149750--149849	18	5.8	17	94	3	87	33	27	11	29	1.91
Type3	152203--152292	21	4.1	22	75	8	76	54	10	23	12	1.67

## Sheet: Table S6
Table S6 Dispersed repeat sequences in the three type plastomes.
Type	The repeat length of the first part	The starting site of the first part	Matching direction	The repeat length of the second part	The starting site of the second part	Interval distance of repeats	E-value
Type1	82	93853	F	82	93871	-3	7.09e-34
Type1	82	149658	F	82	149676	-3	7.09e-34
Type1	66	93865	F	66	93883	-1	2.52e-28
Type1	56	93875	F	56	93893	0	1.34e-24
Type1	60	93857	F	60	93893	-3	4.82e-21
Type1	60	149662	F	60	149698	-3	4.82e-21
Type1	48	93865	F	48	93901	-1	1.26e-17
Type1	42	100936	F	42	122868	0	3.59e-16
Type1	38	93875	F	38	93911	0	9.18e-14
Type1	42	93857	F	42	93911	-3	1.11e-10
Type1	42	149662	F	42	149716	-3	1.11e-10
Type1	39	45584	F	39	100938	-2	1.53e-10
Type1	39	45584	F	39	122870	-2	1.53e-10
Type1	38	60757	F	38	60773	-3	2.09e-08
Type1	34	93865	F	34	93919	-2	1.19e-07
Type1	35	40538	F	35	42762	-3	1.04e-06
Type1	32	9047	F	32	37380	-3	5.03e-05
Type1	30	45596	F	30	100950	-3	0.000659
Type1	30	91417	F	30	91459	-3	0.000659
Type1	30	152122	F	30	152164	-3	0.000659
Type1	26081	86586	P	26081	130944	0	0
Type1	82	93853	P	82	149658	-3	7.09e-34
Type1	82	93871	P	82	149676	-3	7.09e-34
Type1	66	93865	P	66	149662	-1	2.52e-28
Type1	66	93883	P	66	149680	-1	2.52e-28
Type1	56	93875	P	56	149662	0	1.34e-24
Type1	56	93893	P	56	149680	0	1.34e-24
Type1	60	93857	P	60	149658	-3	4.82e-21
Type1	60	93893	P	60	149694	-3	4.82e-21
Type1	48	93865	P	48	149662	-1	1.26e-17
Type1	48	93901	P	48	149698	-1	1.26e-17
Type1	50	76694	P	50	76694	-2	6.03e-17
Type1	42	79145	P	42	79145	0	3.59e-16
Type1	42	122868	P	42	142633	0	3.59e-16
Type1	38	93875	P	38	149662	0	9.18e-14
Type1	38	93911	P	38	149698	0	9.18e-14
Type1	42	93857	P	42	149658	-3	1.11e-10
Type1	42	93911	P	42	149712	-3	1.11e-10
Type1	39	45584	P	39	142634	-2	1.53e-10
Type1	30	9049	P	30	47297	0	6.01e-09
Type1	34	93865	P	34	149658	-2	1.19e-07
Type1	34	93919	P	34	149712	-2	1.19e-07
Type1	30	14202	P	30	14202	-2	2.35e-05
Type1	31	38703	P	31	38703	-3	0.000183
Type1	30	37382	P	30	47297	-3	0.000659
Type1	30	45596	P	30	142631	-3	0.000659
Type1	30	91417	P	30	152122	-3	0.000659
Type1	30	91459	P	30	152164	-3	0.000659
Type2	82	93910	F	82	93928	-3	7.1e-34
Type2	82	149732	F	82	149750	-3	7.1e-34
Type2	66	93922	F	66	93940	-1	2.52e-28
Type2	56	93932	F	56	93950	0	1.34e-24
Type2	60	93914	F	60	93950	-3	4.82e-21
Type2	60	149736	F	60	149772	-3	4.82e-21
Type2	48	93922	F	48	93958	-1	1.26e-17
Type2	42	100993	F	42	122933	0	3.59e-16
Type2	38	93932	F	38	93968	0	9.19e-14
Type2	42	93914	F	42	93968	-3	1.11e-10
Type2	42	149736	F	42	149790	-3	1.11e-10
Type2	39	45589	F	39	100995	-2	1.53e-10
Type2	39	45589	F	39	122935	-2	1.53e-10
Type2	38	60766	F	38	60782	-3	2.09e-08
Type2	34	93922	F	34	93976	-2	1.19e-07
Type2	35	40543	F	35	42767	-3	1.04e-06
Type2	32	9045	F	32	37384	-3	5.04e-05
Type2	30	45601	F	30	101007	-3	0.00066
Type2	30	91474	F	30	91516	-3	0.00066
Type2	30	152196	F	30	152238	-3	0.00066
Type2	26090	86643	P	26090	131009	0	0
Type2	82	93910	P	82	149732	-3	7.1e-34
Type2	82	93928	P	82	149750	-3	7.1e-34
Type2	66	93922	P	66	149736	-1	2.52e-28
Type2	66	93940	P	66	149754	-1	2.52e-28
Type2	56	93932	P	56	149736	0	1.34e-24
Type2	56	93950	P	56	149754	0	1.34e-24
Type2	60	93914	P	60	149732	-3	4.82e-21
Type2	60	93950	P	60	149768	-3	4.82e-21
Type2	48	93922	P	48	149736	-1	1.26e-17
Type2	48	93958	P	48	149772	-1	1.26e-17
Type2	50	76753	P	50	76753	-2	6.04e-17
Type2	42	79204	P	42	79204	0	3.59e-16
Type2	42	122933	P	42	142707	0	3.59e-16
Type2	38	93932	P	38	149736	0	9.19e-14
Type2	38	93968	P	38	149772	0	9.19e-14
Type2	42	93914	P	42	149732	-3	1.11e-10
Type2	42	93968	P	42	149786	-3	1.11e-10
Type2	39	45589	P	39	142708	-2	1.53e-10
Type2	30	9047	P	30	47302	0	6.02e-09
Type2	34	93922	P	34	149732	-2	1.19e-07
Type2	34	93976	P	34	149786	-2	1.19e-07
Type2	30	14201	P	30	14201	-2	2.36e-05
Type2	31	38708	P	31	38708	-3	0.000183
Type2	30	37386	P	30	47302	-3	0.00066
Type2	30	45601	P	30	142705	-3	0.00066
Type2	30	91474	P	30	152196	-3	0.00066
Type2	30	91516	P	30	152238	-3	0.00066
Type2	30	13924	R	30	53357	-3	0.00066
Type3	82	93899	F	82	93917	-3	7.1e-34
Type3	82	149738	F	82	149756	-3	7.1e-34
Type3	66	93911	F	66	93929	-1	2.52e-28
Type3	56	93921	F	56	93939	0	1.34e-24
Type3	60	93903	F	60	93939	-3	4.83e-21
Type3	60	149742	F	60	149778	-3	4.83e-21
Type3	48	93911	F	48	93947	-1	1.26e-17
Type3	42	100982	F	42	122923	0	3.59e-16
Type3	38	93921	F	38	93957	0	9.19e-14
Type3	42	93903	F	42	93957	-3	1.11e-10
Type3	42	149742	F	42	149796	-3	1.11e-10
Type3	39	45576	F	39	100984	-2	1.53e-10
Type3	39	45576	F	39	122925	-2	1.53e-10
Type3	38	60739	F	38	60755	-3	2.09e-08
Type3	34	93911	F	34	93965	-2	1.19e-07
Type3	35	40529	F	35	42753	-3	1.04e-06
Type3	32	9028	F	32	37372	-3	5.04e-05
Type3	30	45588	F	30	100996	-3	0.00066
Type3	30	91463	F	30	91505	-3	0.00066
Type3	30	152202	F	30	152244	-3	0.00066
Type3	26094	86632	P	26094	131011	0	0
Type3	82	93899	P	82	149738	-3	7.1e-34
Type3	82	93917	P	82	149756	-3	7.1e-34
Type3	66	93911	P	66	149742	-1	2.52e-28
Type3	66	93929	P	66	149760	-1	2.52e-28
Type3	56	93921	P	56	149742	0	1.34e-24
Type3	56	93939	P	56	149760	0	1.34e-24
Type3	60	93903	P	60	149738	-3	4.83e-21
Type3	60	93939	P	60	149774	-3	4.83e-21
Type3	48	93911	P	48	149742	-1	1.26e-17
Type3	48	93947	P	48	149778	-1	1.26e-17
Type3	42	79190	P	42	79190	0	3.59e-16
Type3	42	122923	P	42	142713	0	3.59e-16
Type3	45	76744	P	45	76744	-1	7.57e-16
Type3	38	93921	P	38	149742	0	9.19e-14
Type3	38	93957	P	38	149778	0	9.19e-14
Type3	42	93903	P	42	149738	-3	1.11e-10
Type3	42	93957	P	42	149792	-3	1.11e-10
Type3	39	45576	P	39	142714	-2	1.53e-10
Type3	30	9030	P	30	47290	0	6.02e-09
Type3	34	93911	P	34	149738	-2	1.19e-07
Type3	34	93965	P	34	149792	-2	1.19e-07
Type3	30	14189	P	30	14189	-2	2.36e-05
Type3	31	38694	P	31	38694	-3	0.000183
Type3	30	37374	P	30	47290	-3	0.00066
Type3	30	45588	P	30	142711	-3	0.00066
Type3	30	91463	P	30	152202	-3	0.00066
Type3	30	91505	P	30	152244	-3	0.00066

## Sheet: TableS7
Table S7. List of species and their accession numbers used to construct the phylogenetic tree.
Camellia	C. sinensis cultivar Anji baicha	PX427667
	C. sinensis cultivar Fuding dahaocha	PX427668
	C. sinensis cultivar Hainan dayezhong	PX427669
	C. sinensis cultivar Fuding dabaicha	PX427670
	C. sinensis cultivar Fuyun 6	PX427671
	C. sinensis cultivar Zhongcha 108	PX427672
	Camellia petelotii chloroplast, complete genome	NC_024661.1
	Camellia fusuiensis chloroplast, complete genome	NC_084456.1
	Camellia nitidissima chloroplast, complete genome	NC_039645.1
	Camellia pingguoensis chloroplast, complete genome	NC_061051.1
	Camellia indochinensis var. tunghinensis chloroplast, complete genome	NC_067091.1
	Camellia pubicosta chloroplast, complete genome	NC_024662.1
	Camellia grandibracteata chloroplast, complete genome	NC_024659.1
	Camellia longissima voucher S. X. Yang5079 chloroplast, complete genome	NC_067609.1
	Camellia kwangtungensis voucher YSX5543 chloroplast, complete genome	NC_087768.1
	Camellia formosensis chloroplast, complete genome	NC_065198.1
	Camellia ptilophylla chloroplast, complete genome	NC_038198.1
	Camellia parvisepala voucher 119-13-16 chloroplast, complete genome	NC_058924.1
	Camellia sinensis chloroplast, complete genome	NC_020019.1
	Camellia leptophylla chloroplast, complete genome	NC_024660.1
	Camellia atrothea chloroplast, complete genome	NC_066658.1
	Camellia azalea chloroplast, complete genome	NC_035574.1
	Camellia granthamiana chloroplast, complete genome	NC_038181.1
	Camellia grijsii chloroplast, complete genome	NC_087746.1
	Camellia suaveolens chloroplast, complete genome	NC_063576.1
	Camellia vietnamensis chloroplast, complete genome	NC_060778.1
	Camellia fluviatilis chloroplast, complete genome	NC_058853.1
	Camellia gauchowensis chloroplast, complete genome	NC_053541.1
	Camellia yuhsienensis chloroplast, complete genome	NC_053622.1
	Camellia kissii chloroplast, complete genome	NC_053915.1
	Camellia brevistyla chloroplast, complete genome	NC_052752.1
	Camellia obtusifolia chloroplast, complete genome	NC_068785.1
	Camellia gigantocarpa chloroplast, complete genome	NC_058879.1
	Camellia hongkongensis chloroplast, complete genome	NC_072174.1
	Camellia uraku chloroplast, complete genome	NC_080274.1
	Camellia subintegra chloroplast, complete genome	NC_067087.1
	Camellia edithae chloroplast, complete genome	NC_067081.1
	Camellia crapnelliana chloroplast, complete genome	NC_024541.1
	Camellia oblata chloroplast, complete genome	NC_087751.1
	Camellia sasanqua chloroplast, complete genome	NC_041473.1
	Camellia polyodonta chloroplast, complete genome	NC_060777.1
	Camellia japonica strain S288C chloroplast, complete genome	NC_036830.1
	Camellia chekiangoleosa chloroplast, complete genome	NC_037472.1
Polyspora	Polyspora tiantangensis voucher Ma 15701 plastid, complete genome	NC_053889.1
	Polyspora penangensis voucher SING2015-178 chloroplast, complete genome	NC_059950.1

## Sheet: Table S8
Table S8. Nucleotide Diversity Analysis Results of the chloroplast genomes.
Window	Midpoint	Pi	gene(Based on the midpoint pos)
1-500	250	0	trnH-psbA
101-600	350	0	trnH-psbA
201-700	450	0	trnH-psbA
301-800	550	0	psbA
401-900	650	0	psbA
501-1000	750	0	psbA
601-1100	850	0	psbA
701-1200	950	0	psbA
801-1300	1050	0	psbA
901-1400	1150	0	psbA
1001-1500	1250	0	psbA
1101-1600	1350	0	psbA
1201-1700	1450	0	psbA
1301-1800	1550	0.00067	psbA-trnK(exon2)
1401-1900	1650	0.00067	psbA-trnK(exon2)
1501-2000	1750	0.00067	trnK(exon2)
1601-2100	1850	0.00067	trnK(exon2)-matK
1701-2200	1950	0.00067	trnK(exon2)-matK
1801-2300	2050	0	matK
1901-2400	2150	0	matK
2001-2500	2250	0	matK
2101-2600	2350	0	matK
2201-2700	2450	0	matK
2301-2800	2550	0	matK
2401-2900	2650	0	matK
2501-3000	2750	0	matK
2601-3100	2850	0	matK
2701-3200	2950	0	matK
2801-3300	3050	0	matK
2901-3400	3150	0	matK
3001-3500	3250	0	matK
3101-3600	3350	0	matK
3201-3700	3450	0	matK
3301-3802	3550	0	matK-trnK(exon1)
3401-3902	3650	0	matK-trnK(exon1)
3501-4002	3750	0	matK-trnK(exon1)
3601-4102	3852	0	matK-trnK(exon1)
3701-4202	3952	0	matK-trnK(exon1)
3803-4302	4052	0	matK-trnK(exon1)
3903-4407	4152	0.00067	matK-trnK(exon1)
4003-4512	4252	0.00067	matK-trnK(exon1)
4103-4612	4352	0.00173	trnK(exon1)-rps16(exon2)
4203-4712	4457	0.00173	trnK(exon1)-rps16(exon2)
4303-4812	4562	0.00173	trnK(exon1)-rps16(exon2)
4408-4912	4662	0.00107	trnK(exon1)-rps16(exon2)
4513-5012	4762	0.00107	trnK(exon1)-rps16(exon2)
4613-5112	4862	0	trnK(exon1)-rps16(exon2)
4713-5212	4962	0	trnK(exon1)-rps16(exon2)
4813-5312	5062	0	trnK(exon1)-rps16(exon2)
4913-5412	5162	0	rps16(exon2)
5013-5514	5262	0	rps16(exon2)
5113-5614	5362	0	rps16(exon2)-rps16(exon1)
5213-5714	5462	0	rps16(exon2)-rps16(exon1)
5313-5814	5564	0	rps16(exon2)-rps16(exon1)
5413-5914	5664	0	rps16(exon2)-rps16(exon1)
5515-6014	5764	0	rps16(exon2)-rps16(exon1)
5615-6114	5864	0	rps16(exon2)-rps16(exon1)
5715-6214	5964	0	rps16(exon2)-rps16(exon1)
5815-6315	6064	0	rps16(exon2)-rps16(exon1)
5915-6416	6164	0	rps16(exon1)
6015-6521	6264	0.00067	rps16(exon1)-trnQ
6115-6621	6365	0.00067	rps16(exon1)-trnQ
6215-6721	6466	0.00067	rps16(exon1)-trnQ
6316-6821	6571	0.00067	rps16(exon1)-trnQ
6417-6921	6671	0.00067	rps16(exon1)-trnQ
6522-7021	6771	0	rps16(exon1)-trnQ
6622-7121	6871	0	rps16(exon1)-trnQ
6722-7221	6971	0	rps16(exon1)-trnQ
6822-7321	7071	0	rps16(exon1)-trnQ
6922-7421	7171	0	rps16(exon1)-trnQ
7022-7521	7271	0	rps16(exon1)-trnQ
7122-7621	7371	0.00067	rps16(exon1)-trnQ
7222-7721	7471	0.00067	rps16(exon1)-trnQ
7322-7821	7571	0.00067	rps16(exon1)-trnQ
7422-7921	7671	0.00067	rps16(exon1)-trnQ
7522-8021	7771	0.00067	rps16(exon1)-trnQ
7622-8121	7871	0	trnQ
7722-8221	7971	0	trnQ-psbK
7822-8321	8071	0	trnQ-psbK
7922-8421	8171	0.00067	trnQ-psbK
8022-8521	8271	0.00067	psbK
8122-8628	8371	0.00067	psbK
8222-8728	8471	0.00067	psbK-psbI
8322-8829	8571	0.00133	psbK-psbI
8422-8930	8678	0.00067	psbK-psbI
8522-9030	8779	0.00067	psbK-psbI
8629-9130	8879	0.00067	psbI
8729-9230	8980	0.00067	psbI-trnS
8830-9330	9080	0	trnS
8931-9434	9180	0.00133	trnS-trnT-exon1
9031-9535	9280	0.00133	trnS-trnT-exon1
9131-9635	9384	0.00133	trnS-trnT-exon1
9231-9735	9484	0.00133	trnS-trnT-exon1
9331-9835	9585	0.00133	trnS-trnT-exon1
9435-9935	9685	0	trnS-trnT-exon1
9536-10035	9785	0	trnS-trnT-exon1
9636-10135	9885	0.00067	trnT-exon1-trnT-exon2
9736-10235	9985	0.00133	trnT-exon1-trnT-exon2
9836-10335	10085	0.00267	trnT-exon1-trnT-exon2
9936-10435	10185	0.00333	trnT-exon1-trnT-exon2
10036-10535	10285	0.00333	trnT-exon1-trnT-exon2
10136-10635	10385	0.00267	trnT-exon1-trnT-exon2
10236-10735	10485	0.002	trnT-exon1-trnT-exon2
10336-10835	10585	0.00067	trnT-exon2
10436-10935	10685	0	trnT-exon2-trnR
10536-11036	10785	0	trnT-exon2-trnR
10636-11136	10885	0	trnR
10736-11236	10986	0	trnR-atpA
10836-11336	11086	0	atpA
10936-11436	11186	0	atpA
11037-11536	11286	0	atpA
11137-11636	11386	0	atpA
11237-11736	11486	0	atpA
11337-11836	11586	0	atpA
11437-11936	11686	0	atpA
11537-12036	11786	0	atpA
11637-12136	11886	0	atpA
11737-12236	11986	0	atpA
11837-12336	12086	0	atpA
11937-12436	12186	0	atpA
12037-12536	12286	0	atpA
12137-12636	12386	0	atpA
12237-12736	12486	0	atpA
12337-12836	12586	0	atpA-atpF(exon2)
12437-12936	12686	0	atpF(exon2)
12537-13036	12786	0	atpF(exon2)
12637-13136	12886	0	atpF(exon2)
12737-13236	12986	0	atpF(exon2)
12837-13336	13086	0	atpF(exon2)-atpF(exon1)
12937-13436	13186	0	atpF(exon2)-atpF(exon1)
13037-13536	13286	0	atpF(exon2)-atpF(exon1)
13137-13636	13386	0.00067	atpF(exon2)-atpF(exon1)
13237-13736	13486	0.00133	atpF(exon2)-atpF(exon1)
13337-13836	13586	0.002	atpF(exon2)-atpF(exon1)
13437-13936	13686	0.00333	atpF(exon2)-atpF(exon1)
13537-14036	13786	0.00333	atpF(exon1)
13637-14136	13886	0.00267	atpF(exon1)-atpH
13737-14236	13986	0.002	atpF(exon1)-atpH
13837-14336	14086	0.00133	atpF(exon1)-atpH
13937-14436	14186	0	atpF(exon1)-atpH
14037-14536	14286	0	atpH
14137-14636	14386	0	atpH
14237-14736	14486	0	atpH
14337-14836	14586	0	atpH-atpI
14437-14936	14686	0	atpH-atpI
14537-15036	14786	0	atpH-atpI
14637-15139	14886	0	atpH-atpI
14737-15239	14986	0	atpH-atpI
14837-15339	15089	0	atpH-atpI
14937-15439	15189	0	atpH-atpI
15037-15540	15289	0	atpH-atpI
15140-15640	15389	0	atpH-atpI
15240-15740	15490	0	atpH-atpI
15340-15840	15590	0	atpH-atpI
15440-15940	15690	0	atpI
15541-16040	15790	0	atpI
15641-16140	15890	0	atpI
15741-16240	15990	0	atpI
15841-16340	16090	0	atpI
15941-16440	16190	0	atpI
16041-16540	16290	0	atpI
16141-16640	16390	0	atpI-rps2
16241-16740	16490	0	atpI-rps2
16341-16840	16590	0	rps2
16441-16940	16690	0	rps2
16541-17040	16790	0	rps2
16641-17140	16890	0	rps2
16741-17240	16990	0	rps2
16841-17340	17090	0	rps2
16941-17440	17190	0	rps2
17041-17540	17290	0	rps2-rpoC2
17141-17640	17390	0.00067	rps2-rpoC2
17241-17740	17490	0.00067	rps2-rpoC2
17341-17840	17590	0.00067	rpoC2
17441-17940	17690	0.00067	rpoC2
17541-18040	17790	0.00067	rpoC2
17641-18140	17890	0	rpoC2
17741-18240	17990	0	rpoC2
17841-18340	18090	0	rpoC2
17941-18440	18190	0.00067	rpoC2
18041-18540	18290	0.00067	rpoC2
18141-18640	18390	0.00133	rpoC2
18241-18740	18490	0.002	rpoC2
18341-18840	18590	0.002	rpoC2
18441-18940	18690	0.00133	rpoC2
18541-19040	18790	0.00133	rpoC2
18641-19140	18890	0.00067	rpoC2
18741-19240	18990	0	rpoC2
18841-19340	19090	0	rpoC2
18941-19440	19190	0	rpoC2
19041-19540	19290	0.00067	rpoC2
19141-19640	19390	0.00067	rpoC2
19241-19740	19490	0.00067	rpoC2
19341-19840	19590	0.00133	rpoC2
19441-19940	19690	0.00133	rpoC2
19541-20040	19790	0.00133	rpoC2
19641-20146	19890	0.00133	rpoC2
19741-20246	19990	0.00133	rpoC2
19841-20346	20090	0.00067	rpoC2
19941-20446	20196	0.00173	rpoC2
20041-20546	20296	0.00107	rpoC2
20147-20646	20396	0.00107	rpoC2
20247-20746	20496	0.00107	rpoC2
20347-20846	20596	0.00107	rpoC2
20447-20946	20696	0	rpoC2
20547-21046	20796	0	rpoC2
20647-21146	20896	0	rpoC2
20747-21246	20996	0	rpoC2
20847-21346	21096	0	rpoC2
20947-21446	21196	0	rpoC2
21047-21546	21296	0	rpoC2
21147-21646	21396	0	rpoC2
21247-21746	21496	0	rpoC2
21347-21846	21596	0	rpoC2
21447-21946	21696	0	rpoC2-rpoC1(exon2)
21547-22046	21796	0	rpoC2-rpoC1(exon2)
21647-22146	21896	0	rpoC1(exon2)
21747-22246	21996	0	rpoC1(exon2)
21847-22346	22096	0	rpoC1(exon2)
21947-22446	22196	0	rpoC1(exon2)
22047-22546	22296	0.00067	rpoC1(exon2)
22147-22646	22396	0.00067	rpoC1(exon2)
22247-22746	22496	0.00067	rpoC1(exon2)
22347-22846	22596	0.00067	rpoC1(exon2)
22447-22946	22696	0.00133	rpoC1(exon2)
22547-23046	22796	0.00067	rpoC1(exon2)
22647-23146	22896	0.00067	rpoC1(exon2)
22747-23246	22996	0.002	rpoC1(exon2)
22847-23346	23096	0.002	rpoC1(exon2)
22947-23446	23196	0.002	rpoC1(exon2)
23047-23546	23296	0.002	rpoC1(exon2)
23147-23646	23396	0.002	rpoC1(exon2)
23247-23746	23496	0.00133	rpoC1(exon2)-rpoC1(exon1)
23347-23846	23596	0.00133	rpoC1(exon2)-rpoC1(exon1)
23447-23946	23696	0.00067	rpoC1(exon2)-rpoC1(exon1)
23547-24046	23796	0.00067	rpoC1(exon2)-rpoC1(exon1)
23647-24146	23896	0.00067	rpoC1(exon2)-rpoC1(exon1)
23747-24246	23996	0	rpoC1(exon2)-rpoC1(exon1)
23847-24346	24096	0	rpoC1(exon2)-rpoC1(exon1)
23947-24446	24196	0	rpoC1(exon1)
24047-24546	24296	0	rpoC1(exon1)
24147-24646	24396	0	rpoC1(exon1)
24247-24746	24496	0	rpoC1(exon1)
24347-24846	24596	0	rpoC1(exon1)
24447-24946	24696	0	rpoB
24547-25046	24796	0	rpoB
24647-25146	24896	0	rpoB
24747-25246	24996	0	rpoB
24847-25346	25096	0	rpoB
24947-25446	25196	0	rpoB
25047-25546	25296	0	rpoB
25147-25646	25396	0.00067	rpoB
25247-25746	25496	0.00067	rpoB
25347-25846	25596	0.00067	rpoB
25447-25946	25696	0.00067	rpoB
25547-26046	25796	0.00067	rpoB
25647-26146	25896	0	rpoB
25747-26246	25996	0	rpoB
25847-26346	26096	0.00067	rpoB
25947-26446	26196	0.00067	rpoB
26047-26546	26296	0.00067	rpoB
26147-26646	26396	0.00067	rpoB
26247-26746	26496	0.00067	rpoB
26347-26846	26596	0.00133	rpoB
26447-26946	26696	0.00133	rpoB
26547-27046	26796	0.00133	rpoB
26647-27146	26896	0.00133	rpoB
26747-27246	26996	0.00133	rpoB
26847-27346	27096	0	rpoB
26947-27446	27196	0	rpoB
27047-27546	27296	0	rpoB
27147-27646	27396	0	rpoB
27247-27746	27496	0	rpoB
27347-27846	27596	0	rpoB
27447-27946	27696	0	rpoB
27547-28046	27796	0.00067	rpoB
27647-28146	27896	0.00067	rpoB-trnC
27747-28246	27996	0.00067	rpoB-trnC
27847-28346	28096	0.00067	rpoB-trnC
27947-28446	28196	0.00067	rpoB-trnC
28047-28546	28296	0	rpoB-trnC
28147-28646	28396	0	rpoB-trnC
28247-28746	28496	0.00067	rpoB-trnC
28347-28846	28596	0.00067	rpoB-trnC
28447-28946	28696	0.00067	rpoB-trnC
28547-29046	28796	0.00067	rpoB-trnC
28647-29146	28896	0.00067	rpoB-trnC
28747-29246	28996	0	rpoB-trnC
28847-29346	29096	0	trnC
28947-29446	29196	0	trnC-petN
29047-29546	29296	0.00067	trnC-petN
29147-29646	29396	0.00067	trnC-petN
29247-29746	29496	0.00067	trnC-petN
29347-29846	29596	0.00067	trnC-petN
29447-29946	29696	0.00067	trnC-petN
29547-30046	29796	0	trnC-petN
29647-30146	29896	0	petN
29747-30246	29996	0	petN-psbM
29847-30347	30096	0.00067	petN-psbM
29947-30447	30196	0.00067	petN-psbM
30047-30547	30297	0.00067	petN-psbM
30147-30647	30397	0.00067	petN-psbM
30247-30747	30497	0.00067	petN-psbM
30348-30847	30597	0	petN-psbM
30448-30947	30697	0.00133	petN-psbM
30548-31047	30797	0.00133	petN-psbM
30648-31147	30897	0.00133	petN-psbM
30748-31247	30997	0.00133	petN-psbM
30848-31347	31097	0.00133	psbM
30948-31447	31197	0	psbM-trnD
31048-31547	31297	0	psbM-trnD
31148-31647	31397	0	psbM-trnD
31248-31747	31497	0	psbM-trnD
31348-31847	31597	0	psbM-trnD
31448-31947	31697	0	psbM-trnD
31548-32047	31797	0	psbM-trnD
31648-32147	31897	0	psbM-trnD
31748-32247	31997	0	trnD
31848-32347	32097	0	trnD-trnY
31948-32447	32197	0	trnY
32048-32547	32297	0	trnY-trnE
32148-32647	32397	0	trnE-trnT
32248-32747	32497	0	trnE-trnT
32348-32847	32597	0	trnE-trnT
32448-32947	32697	0.00067	trnE-trnT
32548-33048	32797	0.00067	trnE-trnT
32648-33148	32897	0.00067	trnE-trnT
32748-33248	32998	0.00067	trnE-trnT
32848-33351	33098	0.00333	trnE-trnT
32948-33451	33198	0.00333	trnT
33049-33551	33301	0.00333	trnT-psbD
33149-33651	33401	0.00333	trnT-psbD
33249-33751	33501	0.00333	trnT-psbD
33352-33851	33601	0.00067	trnT-psbD
33452-33951	33701	0	trnT-psbD
33552-34051	33801	0	trnT-psbD
33652-34151	33901	0	trnT-psbD
33752-34254	34001	0	trnT-psbD
33852-34354	34101	0.00067	trnT-psbD
33952-34454	34201	0.00067	trnT-psbD
34052-34554	34304	0.00067	trnT-psbD
34152-34654	34404	0.00067	trnT-psbD
34255-34754	34504	0.00067	trnT-psbD
34355-34854	34604	0	trnT-psbD
34455-34954	34704	0	trnT-psbD
34555-35054	34804	0	psbD
34655-35154	34904	0	psbD
34755-35254	35004	0	psbD
34855-35354	35104	0	psbD
34955-35454	35204	0.00067	psbD
35055-35554	35304	0.00067	psbD
35155-35654	35404	0.00067	psbD
35255-35754	35504	0.00067	psbD
35355-35854	35604	0.00067	psbD
35455-35954	35704	0.00067	psbD
35555-36054	35804	0.00067	psbD/psbC
35655-36154	35904	0.00067	psbC
35755-36254	36004	0.00067	psbC
35855-36354	36104	0.00067	psbC
35955-36454	36204	0	psbC
36055-36554	36304	0	psbC
36155-36654	36404	0	psbC
36255-36754	36504	0	psbC
36355-36854	36604	0	psbC
36455-36954	36704	0	psbC
36555-37054	36804	0	psbC
36655-37154	36904	0	psbC
36755-37254	37004	0	psbC
36855-37355	37104	0	psbC
36955-37455	37204	0	psbC-trnS
37055-37555	37305	0	psbC-trnS
37155-37655	37405	0	psbC-trnS
37255-37758	37505	0	trnS-psbZ
37356-37858	37605	0	trnS-psbZ
37456-37958	37708	0	trnS-psbZ
37556-38058	37808	0	trnS-psbZ
37656-38158	37908	0	psbZ
37759-38258	38008	0	psbZ
37859-38358	38108	0	psbZ-trnG
37959-38458	38208	0	psbZ-trnG
38059-38559	38308	0	psbZ-trnG
38159-38659	38408	0	trnG-trnfM
38259-38759	38508	0	trnG-trnfM
38359-38859	38609	0	trnfM
38459-38959	38709	0	trnfM-rps14
38560-39059	38809	0	rps14
38660-39159	38909	0	rps14
38760-39259	39009	0	rps14
38860-39359	39109	0	rps14-psaB
38960-39459	39209	0	psaB
39060-39559	39309	0	psaB
39160-39659	39409	0	psaB
39260-39759	39509	0	psaB
39360-39859	39609	0	psaB
39460-39959	39709	0	psaB
39560-40059	39809	0	psaB
39660-40159	39909	0	psaB
39760-40259	40009	0	psaB
39860-40359	40109	0	psaB
39960-40459	40209	0	psaB
40060-40559	40309	0	psaB
40160-40659	40409	0	psaB
40260-40759	40509	0	psaB
40360-40859	40609	0	psaB
40460-40959	40709	0	psaB
40560-41059	40809	0	psaB
40660-41159	40909	0	psaB
40760-41259	41009	0	psaB
40860-41359	41109	0	psaB
40960-41459	41209	0	psaB
41060-41559	41309	0	psaB
41160-41659	41409	0	psaB-psaA
41260-41759	41509	0	psaA
41360-41859	41609	0	psaA
41460-41959	41709	0	psaA
41560-42059	41809	0	psaA
41660-42159	41909	0	psaA
41760-42259	42009	0	psaA
41860-42359	42109	0	psaA
41960-42459	42209	0	psaA
42060-42559	42309	0	psaA
42160-42659	42409	0	psaA
42260-42759	42509	0	psaA
42360-42859	42609	0	psaA
42460-42959	42709	0	psaA
42560-43059	42809	0	psaA
42660-43159	42909	0	psaA
42760-43259	43009	0	psaA
42860-43359	43109	0	psaA
42960-43459	43209	0	psaA
43060-43559	43309	0	psaA
43160-43659	43409	0	psaA
43260-43759	43509	0	psaA
43360-43859	43609	0.00067	psaA
43460-43959	43709	0.00133	psaA-ycf3(exon3)
43560-44059	43809	0.00133	psaA-ycf3(exon3)
43660-44159	43909	0.00133	psaA-ycf3(exon3)
43760-44260	44009	0.00133	psaA-ycf3(exon3)
43860-44360	44109	0.00067	psaA-ycf3(exon3)
43960-44460	44209	0.00067	psaA-ycf3(exon3)
44060-44560	44310	0.00067	psaA-ycf3(exon3)
44160-44660	44410	0.00067	psaA-ycf3(exon3)
44261-44760	44510	0.00067	ycf3(exon3)
44361-44860	44610	0.00067	ycf3(exon3)-ycf3(exon2)
44461-44960	44710	0	ycf3(exon3)-ycf3(exon2)
44561-45060	44810	0	ycf3(exon3)-ycf3(exon2)
44661-45160	44910	0	ycf3(exon3)-ycf3(exon2)
44761-45260	45010	0.00067	ycf3(exon3)-ycf3(exon2)
44861-45360	45110	0.00067	ycf3(exon3)-ycf3(exon2)
44961-45460	45210	0.00133	ycf3(exon3)-ycf3(exon2)
45061-45560	45310	0.00133	ycf3(exon3)-ycf3(exon2)
45161-45660	45410	0.00133	ycf3(exon2)
45261-45760	45510	0.00067	ycf3(exon2)
45361-45860	45610	0.00067	ycf3(exon2)-ycf3(exon1)
45461-45960	45710	0	ycf3(exon2)-ycf3(exon1)
45561-46060	45810	0	ycf3(exon2)-ycf3(exon1)
45661-46160	45910	0	ycf3(exon2)-ycf3(exon1)
45761-46260	46010	0	ycf3(exon2)-ycf3(exon1)
45861-46361	46110	0	ycf3(exon2)-ycf3(exon1)
45961-46461	46210	0	ycf3(exon2)-ycf3(exon1)
46061-46561	46311	0	ycf3(exon1)
46161-46661	46411	0	ycf3(exon1)
46261-46761	46511	0	ycf3(exon1)-trnS
46362-46861	46611	0	ycf3(exon1)-trnS
46462-46961	46711	0	ycf3(exon1)-trnS
46562-47061	46811	0	ycf3(exon1)-trnS
46662-47161	46911	0	ycf3(exon1)-trnS
46762-47261	47011	0	ycf3(exon1)-trnS
46862-47361	47111	0	ycf3(exon1)-trnS
46962-47461	47211	0	ycf3(exon1)-trnS
47062-47561	47311	0	trnS
47162-47661	47411	0	trnS-rps4
47262-47761	47511	0	trnS-rps4
47362-47861	47611	0	trnS-rps4
47462-47961	47711	0	rps4
47562-48061	47811	0	rps4
47662-48161	47911	0	rps4
47762-48261	48011	0	rps4
47862-48361	48111	0	rps4
47962-48461	48211	0.00107	rps4
48062-48561	48311	0.00107	rps4-trnT
48162-48661	48411	0.00107	rps4-trnT
48262-48761	48511	0.00107	rps4-trnT
48362-48861	48611	0.00107	trnT
48462-48962	48711	0	trnT-trnL-exon1
48562-49062	48811	0	trnT-trnL-exon1
48662-49179	48911	0	trnT-trnL-exon1
48762-49279	49012	0	trnT-trnL-exon1
48862-49380	49129	0	trnT-trnL-exon1
48963-49480	49229	0.00067	trnT-trnL-exon1
49063-49580	49329	0.00067	trnT-trnL-exon1
49180-49680	49430	0.00067	trnT-trnL-exon1
49280-49780	49530	0.00067	trnT-trnL-exon1
49381-49880	49630	0.00173	trnT-trnL-exon1
49481-49980	49730	0.00107	trnL-exon1-trnL-exon2
49581-50081	49830	0.00107	trnL-exon1-trnL-exon2
49681-50181	49930	0.00107	trnL-exon1-trnL-exon2
49781-50281	50031	0.00107	trnL-exon1-trnL-exon2
49881-50381	50131	0	trnL-exon1-trnL-exon2
49981-50481	50231	0	trnL-exon2
50082-50581	50331	0	trnL-exon2-trnF
50182-50681	50431	0	trnL-exon2-trnF
50282-50781	50531	0	trnL-exon2-trnF
50382-50881	50631	0	trnL-exon2-trnF
50482-50981	50731	0	trnF-ndhJ
50582-51081	50831	0.00067	trnF-ndhJ
50682-51181	50931	0.00067	trnF-ndhJ
50782-51281	51031	0.00067	trnF-ndhJ
50882-51381	51131	0.00067	trnF-ndhJ
50982-51481	51231	0.00067	trnF-ndhJ
51082-51581	51331	0	trnF-ndhJ
51182-51681	51431	0	ndhJ
51282-51781	51531	0	ndhJ
51382-51881	51631	0	ndhJ
51482-51981	51731	0	ndhJ
51582-52081	51831	0	ndhJ
51682-52181	51931	0	ndhJ-ndhK
51782-52281	52031	0	ndhK
51882-52381	52131	0	ndhK
51982-52481	52231	0	ndhK
52082-52581	52331	0	ndhK
52182-52682	52431	0	ndhK
52282-52782	52531	0	ndhK
52382-52882	52631	0	ndhK
52482-52982	52732	0	ndhC
52582-53082	52832	0	ndhC
52683-53182	52932	0	ndhC
52783-53283	53032	0	ndhC
52883-53383	53132	0	ndhC-trnV(exon2)
52983-53486	53232	0.00067	ndhC-trnV(exon2)
53083-53586	53333	0.00133	ndhC-trnV(exon2)
53183-53686	53436	0.00133	trnV(exon2)
53284-53786	53536	0.00133	trnV(exon2)-trnV(exon1)
53384-53886	53636	0.0024	trnV(exon2)-trnV(exon1)
53487-53986	53736	0.00173	trnV(exon2)-trnV(exon1)
53587-54086	53836	0.00107	trnV(exon2)-trnV(exon1)
53687-54186	53936	0.00107	trnV(exon2)-trnV(exon1)
53787-54286	54036	0.00107	trnV(exon1)
53887-54386	54136	0	trnV(exon1)-trnM
53987-54486	54236	0	trnV(exon1)-trnM
54087-54586	54336	0	trnM-atpE
54187-54686	54436	0	trnM-atpE
54287-54786	54536	0	atpE
54387-54886	54636	0.00067	atpE
54487-54986	54736	0.00067	atpE
54587-55086	54836	0.00067	atpE
54687-55186	54936	0.00067	atpB
54787-55286	55036	0.00067	atpB
54887-55386	55136	0	atpB
54987-55486	55236	0	atpB
55087-55586	55336	0	atpB
55187-55686	55436	0	atpB
55287-55786	55536	0	atpB
55387-55886	55636	0	atpB
55487-55986	55736	0	atpB
55587-56086	55836	0	atpB
55687-56186	55936	0.00067	atpB
55787-56286	56036	0.00067	atpB
55887-56386	56136	0.00067	atpB
55987-56486	56236	0.00067	atpB
56087-56586	56336	0.00067	atpB
56187-56686	56436	0	atpB-rbcL
56287-56788	56536	0	atpB-rbcL
56387-56890	56636	0	atpB-rbcL
56487-56990	56736	0	atpB-rbcL
56587-57090	56840	0.00067	atpB-rbcL
56687-57190	56940	0.00067	atpB-rbcL
56789-57290	57040	0.00133	atpB-rbcL
56891-57390	57140	0.00133	atpB-rbcL
56991-57490	57240	0.00133	rbcL
57091-57590	57340	0.00067	rbcL
57191-57690	57440	0.00067	rbcL
57291-57790	57540	0	rbcL
57391-57890	57640	0	rbcL
57491-57990	57740	0	rbcL
57591-58090	57840	0	rbcL
57691-58190	57940	0.00067	rbcL
57791-58290	58040	0.00067	rbcL
57891-58390	58140	0.00067	rbcL
57991-58490	58240	0.00067	rbcL
58091-58590	58340	0.00067	rbcL
58191-58690	58440	0	rbcL
58291-58790	58540	0	rbcL
58391-58890	58640	0	rbcL-accD
58491-58990	58740	0	rbcL-accD
58591-59093	58840	0	rbcL-accD
58691-59193	58940	0	rbcL-accD
58791-59293	59043	0	rbcL-accD
58891-59393	59143	0	accD
58991-59493	59243	0	accD
59094-59593	59343	0.00067	accD
59194-59693	59443	0.00067	accD
59294-59793	59543	0.00067	accD
59394-59893	59643	0.00067	accD
59494-59993	59743	0.00067	accD
59594-60093	59843	0	accD
59694-60193	59943	0	accD
59794-60293	60043	0	accD
59894-60393	60143	0	accD
59994-60493	60243	0	accD
60094-60593	60343	0	accD
60194-60693	60443	0.002	accD
60294-60794	60543	0.002	accD
60394-60894	60643	0.002	accD
60494-60994	60743	0.002	accD-psaI
60594-61094	60844	0.002	accD-psaI
60694-61194	60944	0.00067	accD-psaI
60795-61294	61044	0.00067	accD-psaI
60895-61394	61144	0.00067	accD-psaI
60995-61494	61244	0.00067	accD-psaI
61095-61594	61344	0.00067	accD-psaI
61195-61694	61444	0	psaI
61295-61794	61544	0	psaI-ycf4
61395-61894	61644	0	psaI-ycf4
61495-61994	61744	0	psaI-ycf4
61595-62094	61844	0	psaI-ycf4
61695-62194	61944	0	ycf4
61795-62294	62044	0	ycf4
61895-62394	62144	0	ycf4
61995-62494	62244	0	ycf4
62095-62594	62344	0.00067	ycf4
62195-62694	62444	0.00067	ycf4
62295-62794	62544	0.00133	ycf4-cemA
62395-62894	62644	0.00133	ycf4-cemA
62495-62994	62744	0.00133	ycf4-cemA
62595-63094	62844	0.00067	ycf4-cemA
62695-63195	62944	0.00067	ycf4-cemA
62795-63295	63044	0	ycf4-cemA
62895-63395	63144	0	ycf4-cemA
62995-63495	63245	0	ycf4-cemA
63095-63595	63345	0	ycf4-cemA
63196-63695	63445	0	cemA
63296-63795	63545	0	cemA
63396-63895	63645	0	cemA
63496-63995	63745	0	cemA
63596-64095	63845	0	cemA
63696-64195	63945	0	cemA
63796-64295	64045	0	cemA
63896-64395	64145	0	cemA-petA
63996-64495	64245	0	cemA-petA
64096-64595	64345	0	petA
64196-64695	64445	0.00067	petA
64296-64795	64545	0.00067	petA
64396-64895	64645	0.00067	petA
64496-64995	64745	0.00067	petA
64596-65095	64845	0.00067	petA
64696-65195	64945	0	petA
64796-65295	65045	0	petA
64896-65395	65145	0	petA
64996-65495	65245	0	petA
65096-65595	65345	0	petA-psbJ
65196-65695	65445	0	petA-psbJ
65296-65795	65545	0	petA-psbJ
65396-65898	65645	0.00067	petA-psbJ
65496-65999	65745	0.00067	petA-psbJ
65596-66099	65848	0.00067	petA-psbJ
65696-66199	65949	0.00067	petA-psbJ
65796-66299	66049	0.00067	petA-psbJ
65899-66399	66149	0	petA-psbJ
66000-66499	66249	0	petA-psbJ
66100-66599	66349	0	psbJ
66200-66699	66449	0	psbJ-psbL
66300-66799	66549	0	psbJ-psbL
66400-66899	66649	0	psbL
66500-66999	66749	0	psbF
66600-67099	66849	0	psbE
66700-67199	66949	0.00107	psbE
66800-67299	67049	0.00107	psbE
66900-67399	67149	0.00173	psbE-petL
67000-67499	67249	0.00173	psbE-petL
67100-67599	67349	0.00173	psbE-petL
67200-67699	67449	0.00067	psbE-petL
67300-67799	67549	0.00067	psbE-petL
67400-67899	67649	0	psbE-petL
67500-68047	67749	0	psbE-petL
67600-68153	67849	0	psbE-petL
67700-68253	67997	0	psbE-petL
67800-68353	68103	0	psbE-petL
67900-68453	68203	0	psbE-petL
68054-68553	68303	0	psbE-petL
68154-68653	68403	0	petL
68254-68753	68503	0	petL-petG
68354-68853	68603	0	petL-petG
68454-68953	68703	0	petG
68554-69053	68803	0	petG-trnW
68654-69153	68903	0.00067	trnW
68754-69253	69003	0.00067	trnW-trnP
68854-69359	69103	0.00067	trnW-trnP
68954-69459	69203	0.00067	trnP
69054-69559	69303	0.00067	trnP-psaJ
69154-69659	69409	0	trnP-psaJ
69254-69759	69509	0	trnP-psaJ
69360-69859	69609	0	psaJ
69460-69959	69709	0	psaJ
69560-70059	69809	0	psaJ-rpl33
69660-70159	69909	0	psaJ-rpl33
69760-70259	70009	0	psaJ-rpl33
69860-70359	70109	0	psaJ-rpl33
69960-70459	70209	0	rpl33
70060-70559	70309	0.00067	rpl33
70160-70659	70409	0.00067	rpl33-rps18
70260-70759	70509	0.00067	rpl33-rps18
70360-70859	70609	0.00067	rps18
70460-70959	70709	0.00067	rps18
70560-71060	70809	0	rps18
70660-71160	70909	0	rps18-rpl20
70760-71260	71009	0	rps18-rpl20
70860-71360	71110	0	rps18-rpl20
70960-71460	71210	0	rpl20
71061-71560	71310	0	rpl20
71161-71660	71410	0	rpl20
71261-71760	71510	0	rpl20-rps12(exon1)/rps12-exon1
71361-71860	71610	0	rpl20-rps12(exon1)/rps12-exon1
71461-71960	71710	0	rpl20-rps12(exon1)/rps12-exon1
71561-72060	71810	0	rpl20-rps12(exon1)/rps12-exon1
71661-72160	71910	0	rpl20-rps12(exon1)/rps12-exon1
71761-72260	72010	0.00133	rpl20-rps12(exon1)/rps12-exon1
71861-72360	72110	0.00133	rpl20-rps12(exon1)/rps12-exon1
71961-72460	72210	0.002	rpl20-rps12(exon1)/rps12-exon1
72061-72560	72310	0.002	rps12(exon1)/rps12-exon1
72161-72660	72410	0.002	rps12(exon1)/rps12-exon1-clpP(exon3)
72261-72760	72510	0.00067	rps12(exon1)/rps12-exon1-clpP(exon3)
72361-72860	72610	0.00067	clpP(exon3)
72461-72960	72710	0	clpP(exon3)
72561-73060	72810	0	clpP(exon3)
72661-73160	72910	0	clpP(exon3)-clpP(exon2)
72761-73260	73010	0	clpP(exon3)-clpP(exon2)
72861-73362	73110	0	clpP(exon3)-clpP(exon2)
72961-73462	73210	0	clpP(exon3)-clpP(exon2)
73061-73562	73310	0	clpP(exon3)-clpP(exon2)
73161-73662	73412	0	clpP(exon2)
73261-73762	73512	0	clpP(exon2)
73363-73863	73612	0	clpP(exon2)
73463-73963	73712	0	clpP(exon2)-clpP(exon1)
73563-74063	73812	0	clpP(exon2)-clpP(exon1)
73663-74163	73913	0	clpP(exon2)-clpP(exon1)
73763-74263	74013	0	clpP(exon2)-clpP(exon1)
73864-74363	74113	0	clpP(exon2)-clpP(exon1)
73964-74463	74213	0	clpP(exon2)-clpP(exon1)
74064-74563	74313	0	clpP(exon2)-clpP(exon1)
74164-74664	74413	0	clpP(exon2)-clpP(exon1)
74264-74764	74513	0	clpP(exon1)
74364-74864	74614	0	clpP(exon1)-psbB
74464-74964	74714	0	clpP(exon1)-psbB
74564-75064	74814	0	clpP(exon1)-psbB
74665-75164	74914	0	clpP(exon1)-psbB
74765-75264	75014	0	psbB
74865-75364	75114	0	psbB
74965-75464	75214	0	psbB
75065-75564	75314	0	psbB
75165-75664	75414	0	psbB
75265-75764	75514	0	psbB
75365-75864	75614	0	psbB
75465-75964	75714	0	psbB
75565-76064	75814	0	psbB
75665-76164	75914	0	psbB
75765-76264	76014	0	psbB
75865-76364	76114	0	psbB
75965-76464	76214	0	psbB
76065-76564	76314	0	psbB
76165-76664	76414	0.00067	psbB
76265-76764	76514	0.00067	psbB-psbT
76365-76869	76614	0.00133	psbB-psbT
76465-76969	76714	0.00133	psbT
76565-77069	76814	0.002	psbT-psbN
76665-77169	76919	0.002	psbN
76765-77269	77019	0.002	psbN-psbH
76870-77369	77119	0.002	psbH
76970-77469	77219	0.002	psbH
77070-77569	77319	0.002	psbH-petB-exon1
77170-77669	77419	0.00133	psbH-petB-exon1
77270-77769	77519	0.00133	petB-exon1-petB-exon2
77370-77869	77619	0.00067	petB-exon1-petB-exon2
77470-77969	77719	0.00067	petB-exon1-petB-exon2
77570-78069	77819	0	petB-exon1-petB-exon2
77670-78169	77919	0	petB-exon1-petB-exon2
77770-78269	78019	0	petB-exon1-petB-exon2
77870-78369	78119	0	petB-exon1-petB-exon2
77970-78469	78219	0	petB-exon2
78070-78569	78319	0	petB-exon2
78170-78669	78419	0	petB-exon2
78270-78769	78519	0	petB-exon2
78370-78869	78619	0	petB-exon2
78470-78969	78719	0	petB-exon2
78570-79069	78819	0	petB-exon2
78670-79169	78919	0	petB-exon2-petD-exon1
78770-79269	79019	0	petB-exon2-petD-exon1
78870-79369	79119	0	petD-exon1-petD-exon2
78970-79469	79219	0.00133	petD-exon1-petD-exon2
79070-79569	79319	0.002	petD-exon1-petD-exon2
79170-79669	79419	0.00307	petD-exon1-petD-exon2
79270-79769	79519	0.00307	petD-exon1-petD-exon2
79370-79869	79619	0.00307	petD-exon1-petD-exon2
79470-79969	79719	0.00173	petD-exon1-petD-exon2
79570-80069	79819	0.00107	petD-exon2
79670-80169	79919	0	petD-exon2
79770-80269	80019	0	petD-exon2
79870-80369	80119	0	petD-exon2
79970-80469	80219	0.00067	petD-exon2
80070-80569	80319	0.00067	petD-exon2-rpoA
80170-80669	80419	0.00067	petD-exon2-rpoA
80270-80769	80519	0.00067	rpoA
80370-80869	80619	0.00067	rpoA
80470-80969	80719	0	rpoA
80570-81069	80819	0	rpoA
80670-81169	80919	0	rpoA
80770-81269	81019	0	rpoA
80870-81369	81119	0	rpoA
80970-81469	81219	0	rpoA
81070-81569	81319	0	rpoA
81170-81669	81419	0	rpoA
81270-81769	81519	0	rpoA-rps11
81370-81869	81619	0	rps11
81470-81969	81719	0	rps11
81570-82069	81819	0	rps11
81670-82169	81919	0	rps11
81770-82269	82019	0	rps11-rpl36
81870-82369	82119	0	rpl36
81970-82469	82219	0	rpl36-infA
82070-82569	82319	0	infA
82170-82669	82419	0	infA
82270-82769	82519	0	infA
82370-82869	82619	0	infA-rps8
82470-82969	82719	0.00133	rps8
82570-83069	82819	0.00133	rps8
82670-83170	82919	0.00133	rps8
82770-83270	83019	0.00133	rps8
82870-83370	83119	0.00133	rps8-rpl14
82970-83470	83220	0	rps8-rpl14
83070-83570	83320	0	rpl14
83171-83672	83420	0	rpl14
83271-83772	83520	0	rpl14
83371-83872	83620	0	rpl14
83471-83972	83722	0.00067	rpl14-rpl16(exon2)
83571-84072	83822	0.00067	rpl16(exon2)
83673-84172	83922	0.00067	rpl16(exon2)
83773-84272	84022	0.00067	rpl16(exon2)
83873-84372	84122	0.00067	rpl16(exon2)
83973-84472	84222	0	rpl16(exon2)-rpl16(exon1)
84073-84572	84322	0	rpl16(exon2)-rpl16(exon1)
84173-84672	84422	0	rpl16(exon2)-rpl16(exon1)
84273-84772	84522	0	rpl16(exon2)-rpl16(exon1)
84373-84872	84622	0.00067	rpl16(exon2)-rpl16(exon1)
84473-84972	84722	0.00067	rpl16(exon2)-rpl16(exon1)
84573-85072	84822	0.00067	rpl16(exon2)-rpl16(exon1)
84673-85173	84922	0.00067	rpl16(exon2)-rpl16(exon1)
84773-85273	85022	0.00133	rpl16(exon2)-rpl16(exon1)
84873-85373	85123	0.00067	rpl16(exon2)-rpl16(exon1)
84973-85473	85223	0.00067	rpl16(exon1)-rps3
85073-85573	85323	0.00067	rps3
85174-85673	85423	0.00133	rps3
85274-85773	85523	0.00067	rps3
85374-85873	85623	0.00133	rps3
85474-85973	85723	0.00133	rps3
85574-86073	85823	0.00133	rps3
85674-86173	85923	0.00067	rps3
85774-86273	86023	0.00067	rpl22
85874-86373	86123	0	rpl22
85974-86473	86223	0.00067	rpl22
86074-86573	86323	0.00067	rpl22
86174-86673	86423	0.00133	rpl22-rps19
86274-86773	86523	0.00267	rps19
86374-86873	86623	0.00267	rps19
86474-86973	86723	0.002	rps19
86574-87073	86823	0.002	rpl2(exon2)
86674-87173	86923	0.00133	rpl2(exon2)
86774-87273	87023	0	rpl2(exon2)
86874-87373	87123	0	rpl2(exon2)
86974-87473	87223	0	rpl2(exon2)
87074-87573	87323	0	rpl2(exon2)-rpl2(exon1)
87174-87673	87423	0	rpl2(exon2)-rpl2(exon1)
87274-87773	87523	0	rpl2(exon2)-rpl2(exon1)
87374-87873	87623	0	rpl2(exon2)-rpl2(exon1)
87474-87973	87723	0	rpl2(exon2)-rpl2(exon1)
87574-88073	87823	0	rpl2(exon2)-rpl2(exon1)
87674-88173	87923	0	rpl2(exon1)
87774-88273	88023	0	rpl2(exon1)
87874-88373	88123	0	rpl2(exon1)
87974-88473	88223	0	rpl2(exon1)
88074-88573	88323	0	rpl23
88174-88673	88423	0	rpl23
88274-88773	88523	0	rpl23
88374-88873	88623	0	rpl23-trnI
88474-88973	88723	0	rpl23-trnI
88574-89073	88823	0	trnI
88674-89173	88923	0	trnI-ycf2
88774-89273	89023	0	ycf2
88874-89373	89123	0	ycf2
88974-89473	89223	0	ycf2
89074-89573	89323	0	ycf2
89174-89673	89423	0.00067	ycf2
89274-89773	89523	0.00067	ycf2
89374-89873	89623	0.00067	ycf2
89474-89973	89723	0.00067	ycf2
89574-90073	89823	0.00067	ycf2
89674-90173	89923	0	ycf2
89774-90273	90023	0	ycf2
89874-90373	90123	0	ycf2
89974-90473	90223	0	ycf2
90074-90573	90323	0	ycf2
90174-90673	90423	0	ycf2
90274-90773	90523	0	ycf2
90374-90873	90623	0	ycf2
90474-90973	90723	0	ycf2
90574-91073	90823	0	ycf2
90674-91173	90923	0	ycf2
90774-91273	91023	0	ycf2
90874-91373	91123	0	ycf2
90974-91473	91223	0	ycf2
91074-91573	91323	0	ycf2
91174-91673	91423	0	ycf2
91274-91773	91523	0	ycf2
91374-91873	91623	0	ycf2
91474-91973	91723	0	ycf2
91574-92073	91823	0	ycf2
91674-92173	91923	0	ycf2
91774-92273	92023	0	ycf2
91874-92373	92123	0	ycf2
91974-92473	92223	0	ycf2
92074-92573	92323	0	ycf2
92174-92673	92423	0	ycf2
92274-92773	92523	0	ycf2
92374-92873	92623	0	ycf2
92474-92973	92723	0	ycf2
92574-93073	92823	0	ycf2
92674-93173	92923	0	ycf2
92774-93273	93023	0	ycf2
92874-93373	93123	0	ycf2
92974-93473	93223	0	ycf2
93074-93573	93323	0	ycf2
93174-93673	93423	0	ycf2
93274-93773	93523	0	ycf2
93374-93873	93623	0	ycf2
93474-93973	93723	0	ycf2
93574-94073	93823	0	ycf2
93674-94173	93923	0	ycf2
93774-94273	94023	0	ycf2
93874-94373	94123	0	ycf2
93974-94473	94223	0	ycf2
94074-94573	94323	0	ycf2
94174-94673	94423	0	ycf2
94274-94773	94523	0	ycf2
94374-94873	94623	0	ycf2
94474-94973	94723	0.00067	ycf2
94574-95073	94823	0.00067	ycf2
94674-95173	94923	0.00067	ycf2
94774-95273	95023	0.00067	ycf2
94874-95373	95123	0.00067	ycf2
94974-95473	95223	0	ycf2
95074-95573	95323	0	ycf2
95174-95673	95423	0	ycf2
95274-95773	95523	0	ycf2
95374-95873	95623	0	ycf2
95474-95973	95723	0	ycf2
95574-96073	95823	0	ycf2-ycf15
95674-96173	95923	0	ycf15
95774-96273	96023	0	ycf15
95874-96373	96123	0	ycf15
95974-96473	96223	0.00267	ycf15-trnL
96074-96573	96323	0.00267	ycf15-trnL
96174-96673	96423	0.00267	ycf15-trnL
96274-96773	96523	0.00267	trnL
96374-96873	96623	0.00267	trnL-ndhB(exon2)
96474-96973	96723	0	trnL-ndhB(exon2)
96574-97073	96823	0	trnL-ndhB(exon2)
96674-97173	96923	0	trnL-ndhB(exon2)
96774-97273	97023	0	trnL-ndhB(exon2)
96874-97373	97123	0	trnL-ndhB(exon2)
96974-97473	97223	0	ndhB(exon2)
97074-97573	97323	0	ndhB(exon2)
97174-97673	97423	0	ndhB(exon2)
97274-97773	97523	0	ndhB(exon2)
97374-97873	97623	0	ndhB(exon2)
97474-97973	97723	0	ndhB(exon2)
97574-98073	97823	0	ndhB(exon2)
97674-98173	97923	0	ndhB(exon2)-ndhB(exon1)
97774-98273	98023	0	ndhB(exon2)-ndhB(exon1)
97874-98373	98123	0	ndhB(exon2)-ndhB(exon1)
97974-98473	98223	0	ndhB(exon2)-ndhB(exon1)
98074-98573	98323	0	ndhB(exon2)-ndhB(exon1)
98174-98673	98423	0	ndhB(exon2)-ndhB(exon1)
98274-98773	98523	0	ndhB(exon2)-ndhB(exon1)
98374-98873	98623	0	ndhB(exon1)
98474-98973	98723	0	ndhB(exon1)
98574-99073	98823	0	ndhB(exon1)
98674-99173	98923	0	ndhB(exon1)
98774-99273	99023	0	ndhB(exon1)
98874-99373	99123	0	ndhB(exon1)
98974-99473	99223	0	ndhB(exon1)
99074-99573	99323	0	ndhB(exon1)
99174-99673	99423	0	ndhB(exon1)-rps7
99274-99773	99523	0	ndhB(exon1)-rps7
99374-99873	99623	0	ndhB(exon1)-rps7
99474-99973	99723	0	rps7
99574-100073	99823	0	rps7
99674-100173	99923	0.00067	rps7
99774-100273	100023	0.00067	rps7
99874-100373	100123	0.00067	rps7
99974-100473	100223	0.00067	rps12(exon3)
100074-100573	100323	0.00133	rps12(exon3)-rps12(exon2)
100174-100673	100423	0.00067	rps12(exon3)-rps12(exon2)
100274-100773	100523	0.00067	rps12(exon3)-rps12(exon2)
100374-100873	100623	0.00067	rps12(exon3)-rps12(exon2)
100474-100973	100723	0.00067	rps12(exon3)-rps12(exon2)
100574-101073	100823	0	rps12(exon2)
100674-101173	100923	0	rps12(exon2)
100774-101273	101023	0	rps12(exon2)-trnV
100874-101373	101123	0	rps12(exon2)-trnV
100974-101473	101223	0	rps12(exon2)-trnV
101074-101573	101323	0	rps12(exon2)-trnV
101174-101673	101423	0	rps12(exon2)-trnV
101274-101773	101523	0	rps12(exon2)-trnV
101374-101873	101623	0	rps12(exon2)-trnV
101474-101973	101723	0	rps12(exon2)-trnV
101574-102073	101823	0	rps12(exon2)-trnV
101674-102173	101923	0	rps12(exon2)-trnV
101774-102273	102023	0	rps12(exon2)-trnV
101874-102373	102123	0	rps12(exon2)-trnV
101974-102473	102223	0	rps12(exon2)-trnV
102074-102573	102323	0	rps12(exon2)-trnV
102174-102673	102423	0.00067	rps12(exon2)-trnV
102274-102773	102523	0.00067	rps12(exon2)-trnV
102374-102873	102623	0.00067	rps12(exon2)-trnV
102474-102973	102723	0.00067	rps12(exon2)-trnV
102574-103073	102823	0.00067	rps12(exon2)-trnV
102674-103173	102923	0	trnV
102774-103273	103023	0	trnV-rrn16S
102874-103373	103123	0	trnV-rrn16S
102974-103473	103223	0	rrn16S
103074-103573	103323	0	rrn16S
103174-103673	103423	0	rrn16S
103274-103773	103523	0	rrn16S
103374-103873	103623	0	rrn16S
103474-103973	103723	0	rrn16S
103574-104073	103823	0	rrn16S
103674-104173	103923	0	rrn16S
103774-104273	104023	0	rrn16S
103874-104373	104123	0	rrn16S
103974-104473	104223	0	rrn16S
104074-104573	104323	0	rrn16S
104174-104673	104423	0	rrn16S
104274-104773	104523	0.00067	rrn16S
104374-104873	104623	0.00067	rrn16S
104474-104973	104723	0.00067	rrn16S-trnI-exon1
104574-105073	104823	0.00067	rrn16S-trnI-exon1
104674-105173	104923	0.00067	rrn16S-trnI-exon1
104774-105273	105023	0	trnI-exon1-trnI-exon2
104874-105373	105123	0	trnI-exon1-trnI-exon2
104974-105474	105223	0	trnI-exon1-trnI-exon2
105074-105574	105323	0.00067	trnI-exon1-trnI-exon2
105174-105674	105424	0.00067	trnI-exon1-trnI-exon2
105274-105774	105524	0.00067	trnI-exon1-trnI-exon2
105374-105874	105624	0.00067	trnI-exon1-trnI-exon2
105475-105974	105724	0.00067	trnI-exon1-trnI-exon2
105575-106074	105824	0	trnI-exon1-trnI-exon2
105675-106174	105924	0	trnI-exon1-trnI-exon2
105775-106274	106024	0	trnI-exon2-trnA-exon1
105875-106374	106124	0	trnA-exon1-trnA-exon2
105975-106474	106224	0	trnA-exon1-trnA-exon2
106075-106574	106324	0	trnA-exon1-trnA-exon2
106175-106674	106424	0	trnA-exon1-trnA-exon2
106275-106774	106524	0	trnA-exon1-trnA-exon2
106375-106874	106624	0	trnA-exon1-trnA-exon2
106475-106974	106724	0	trnA-exon1-trnA-exon2
106575-107074	106824	0	trnA-exon1-trnA-exon2
106675-107174	106924	0	trnA-exon2-rrn23S
106775-107274	107024	0	trnA-exon2-rrn23S
106875-107374	107124	0	rrn23S
106975-107474	107224	0	rrn23S
107075-107574	107324	0	rrn23S
107175-107674	107424	0	rrn23S
107275-107774	107524	0	rrn23S
107375-107874	107624	0	rrn23S
107475-107974	107724	0	rrn23S
107575-108074	107824	0	rrn23S
107675-108174	107924	0	rrn23S
107775-108274	108024	0	rrn23S
107875-108374	108124	0	rrn23S
107975-108474	108224	0	rrn23S
108075-108574	108324	0	rrn23S
108175-108674	108424	0	rrn23S
108275-108774	108524	0	rrn23S
108375-108874	108624	0	rrn23S
108475-108974	108724	0	rrn23S
108575-109074	108824	0	rrn23S
108675-109174	108924	0	rrn23S
108775-109274	109024	0	rrn23S
108875-109374	109124	0	rrn23S
108975-109474	109224	0	rrn23S
109075-109574	109324	0	rrn23S
109175-109674	109424	0	rrn23S
109275-109774	109524	0	rrn23S
109375-109874	109624	0.00067	rrn23S
109475-109974	109724	0.00067	rrn23S
109575-110074	109824	0.00067	rrn23S
109675-110182	109924	0.00067	rrn23S-rrn4.5S
109775-110282	110024	0.00067	rrn4.5S
109875-110382	110124	0	rrn4.5S-rrn5S
109975-110482	110232	0	rrn4.5S-rrn5S
110075-110593	110332	0	rrn5S
110183-110693	110432	0	rrn5S-trnR
110283-110793	110532	0	rrn5S-trnR
110383-110893	110643	0	rrn5S-trnR
110483-110993	110743	0	trnR
110594-111093	110843	0	trnR-trnN
110694-111193	110943	0	trnR-trnN
110794-111293	111043	0	trnR-trnN
110894-111393	111143	0	trnR-trnN
110994-111493	111243	0	trnR-trnN
111094-111593	111343	0	trnR-trnN
111194-111693	111443	0	trnN-ycf1
111294-111793	111543	0	trnN-ycf1
111394-111902	111643	0	trnN-ycf1
111494-112002	111743	0	ycf1
111594-112102	111843	0	ycf1
111694-112202	111952	0	ycf1
111794-112302	112052	0	ycf1
111903-112402	112152	0	ycf1
112003-112502	112252	0	ycf1
112103-112602	112352	0	ycf1
112203-112702	112452	0	ycf1
112303-112802	112552	0.00067	ycf1
112403-112902	112652	0.00067	ycf1
112503-113002	112752	0.00067	ycf1
112603-113102	112852	0.00067	ycf1-ndhF
112703-113202	112952	0.00067	ndhF
112803-113302	113052	0	ndhF
112903-113402	113152	0	ndhF
113003-113502	113252	0	ndhF
113103-113602	113352	0	ndhF
113203-113702	113452	0	ndhF
113303-113802	113552	0	ndhF
113403-113902	113652	0	ndhF
113503-114002	113752	0	ndhF
113603-114102	113852	0	ndhF
113703-114202	113952	0	ndhF
113803-114302	114052	0	ndhF
113903-114402	114152	0	ndhF
114003-114502	114252	0.00133	ndhF
114103-114602	114352	0.00133	ndhF
114203-114702	114452	0.00133	ndhF
114303-114802	114552	0.00133	ndhF
114403-114902	114652	0.002	ndhF
114503-115002	114752	0.00067	ndhF
114603-115102	114852	0.00067	ndhF
114703-115203	114952	0.00067	ndhF
114803-115303	115052	0.00067	ndhF
114903-115403	115152	0.00333	ndhF-rpl32
115003-115503	115253	0.00333	ndhF-rpl32
115103-115605	115353	0.00467	ndhF-rpl32
115204-115705	115453	0.00467	ndhF-rpl32
115304-115805	115555	0.00533	ndhF-rpl32
115404-115905	115655	0.002	ndhF-rpl32
115504-116006	115755	0.002	ndhF-rpl32
115606-116106	115855	0.00067	rpl32
115706-116208	115955	0.00067	rpl32-trnL
115806-116308	116056	0	rpl32-trnL
115906-116408	116158	0	rpl32-trnL
116007-116508	116258	0.00067	rpl32-trnL
116107-116608	116358	0.00067	rpl32-trnL
116209-116708	116458	0.00067	rpl32-trnL
116309-116808	116558	0.00067	rpl32-trnL
116409-116908	116658	0.00067	rpl32-trnL
116509-117008	116758	0	rpl32-trnL
116609-117108	116858	0	rpl32-trnL
116709-117208	116958	0	trnL-ccsA
116809-117308	117058	0	ccsA
116909-117408	117158	0	ccsA
117009-117508	117258	0	ccsA
117109-117608	117358	0	ccsA
117209-117708	117458	0	ccsA
117309-117808	117558	0.00067	ccsA
117409-117908	117658	0.00133	ccsA
117509-118008	117758	0.00133	ccsA
117609-118108	117858	0.00133	ccsA
117709-118208	117958	0.002	ccsA
117809-118308	118058	0.002	ccsA-ndhD
117909-118408	118158	0.00133	ccsA-ndhD
118009-118508	118258	0.00267	ndhD
118109-118608	118358	0.00267	ndhD
118209-118708	118458	0.002	ndhD
118309-118808	118558	0.00133	ndhD
118409-118908	118658	0.00133	ndhD
118509-119008	118758	0	ndhD
118609-119108	118858	0	ndhD
118709-119208	118958	0	ndhD
118809-119308	119058	0	ndhD
118909-119408	119158	0.00067	ndhD
119009-119508	119258	0.00133	ndhD
119109-119608	119358	0.00133	ndhD
119209-119708	119458	0.00133	ndhD
119309-119808	119558	0.00133	ndhD
119409-119908	119658	0.00067	ndhD
119509-120008	119758	0	ndhD-psaC
119609-120108	119858	0	ndhD-psaC
119709-120208	119958	0	psaC
119809-120308	120058	0.00067	psaC
119909-120408	120158	0.00067	psaC-ndhE
120009-120508	120258	0.00067	psaC-ndhE
120109-120608	120358	0.00067	psaC-ndhE
120209-120708	120458	0.00067	ndhE
120309-120808	120558	0.00067	ndhE
120409-120908	120658	0.00067	ndhE
120509-121008	120758	0.00067	ndhE-ndhG
120609-121108	120858	0.00067	ndhE-ndhG
120709-121208	120958	0.00067	ndhG
120809-121308	121058	0	ndhG
120909-121408	121158	0	ndhG
121009-121508	121258	0	ndhG
121109-121608	121358	0.00067	ndhG
121209-121708	121458	0.00067	ndhG-ndhI
121309-121808	121558	0.00067	ndhG-ndhI
121409-121908	121658	0.00133	ndhG-ndhI
121509-122008	121758	0.00133	ndhG-ndhI
121609-122108	121858	0.00067	ndhI
121709-122208	121958	0.00067	ndhI
121809-122308	122058	0.00067	ndhI
121909-122408	122158	0.00067	ndhI
122009-122508	122258	0.00133	ndhI
122109-122608	122358	0.00133	ndhI-ndhA(exon2)
122209-122708	122458	0.002	ndhA(exon2)
122309-122808	122558	0.002	ndhA(exon2)
122409-122908	122658	0.00133	ndhA(exon2)
122509-123008	122758	0.00067	ndhA(exon2)
122609-123108	122858	0.00067	ndhA(exon2)
122709-123208	122958	0	ndhA(exon2)
122809-123308	123058	0	ndhA(exon2)-ndhA(exon1)
122909-123408	123158	0.00067	ndhA(exon2)-ndhA(exon1)
123009-123508	123258	0.00067	ndhA(exon2)-ndhA(exon1)
123109-123608	123358	0.00067	ndhA(exon2)-ndhA(exon1)
123209-123714	123458	0.00067	ndhA(exon2)-ndhA(exon1)
123309-123814	123558	0.00067	ndhA(exon2)-ndhA(exon1)
123409-123914	123664	0	ndhA(exon2)-ndhA(exon1)
123509-124014	123764	0	ndhA(exon2)-ndhA(exon1)
123609-124114	123864	0	ndhA(exon2)-ndhA(exon1)
123715-124214	123964	0	ndhA(exon2)-ndhA(exon1)
123815-124314	124064	0	ndhA(exon1)
123915-124414	124164	0	ndhA(exon1)
124015-124514	124264	0	ndhA(exon1)
124115-124614	124364	0	ndhA(exon1)
124215-124714	124464	0	ndhA(exon1)
124315-124814	124564	0	ndhA(exon1)
124415-124914	124664	0	ndhH
124515-125014	124764	0	ndhH
124615-125114	124864	0.00107	ndhH
124715-125214	124964	0.00107	ndhH
124815-125314	125064	0.00107	ndhH
124915-125414	125164	0.00107	ndhH
125015-125514	125264	0.00107	ndhH
125115-125614	125364	0	ndhH
125215-125714	125464	0	ndhH
125315-125814	125564	0	ndhH
125415-125914	125664	0.00067	ndhH
125515-126014	125764	0.00067	ndhH
125615-126114	125864	0.002	ndhH-rps15
125715-126214	125964	0.00267	rps15
125815-126314	126064	0.00333	rps15
125915-126414	126164	0.00267	rps15-ycf1
126015-126514	126264	0.00267	rps15-ycf1
126115-126614	126364	0.00133	rps15-ycf1
126215-126714	126464	0.00067	rps15-ycf1
126315-126814	126564	0	ycf1
126415-126914	126664	0	ycf1
126515-127020	126764	0	ycf1
126615-127120	126864	0	ycf1
126715-127220	126970	0	ycf1
126815-127320	127070	0.00067	ycf1
126915-127420	127170	0.00067	ycf1
127021-127526	127270	0.00067	ycf1
127121-127626	127370	0.00133	ycf1
127221-127726	127476	0.00133	ycf1
127321-127826	127576	0.00067	ycf1
127421-127926	127676	0.00067	ycf1
127527-128026	127776	0.00067	ycf1
127627-128126	127876	0	ycf1
127727-128226	127976	0	ycf1
127827-128326	128076	0.00067	ycf1
127927-128426	128176	0.00067	ycf1
128027-128526	128276	0.00173	ycf1
128127-128626	128376	0.00173	ycf1
128227-128726	128476	0.00387	ycf1
128327-128826	128576	0.00387	ycf1
128427-128926	128676	0.00387	ycf1
128527-129026	128776	0.0028	ycf1
128627-129126	128876	0.0028	ycf1
128727-129226	128976	0.00133	ycf1
128827-129326	129076	0.00067	ycf1
128927-129426	129176	0.002	ycf1
129027-129526	129276	0.002	ycf1
129127-129626	129376	0.002	ycf1
129227-129726	129476	0.00133	ycf1
129327-129826	129576	0.00133	ycf1
129427-129926	129676	0.00067	ycf1
129527-130026	129776	0.00067	ycf1
129627-130126	129876	0.00067	ycf1
129727-130226	129976	0.00067	ycf1
129827-130326	130076	0.00067	ycf1
129927-130426	130176	0	ycf1
130027-130526	130276	0.00067	ycf1
130127-130626	130376	0.00067	ycf1
130227-130726	130476	0.00133	ycf1
130327-130826	130576	0.00133	ycf1
130427-130926	130676	0.00133	ycf1
130527-131026	130776	0.00067	ycf1
130627-131126	130876	0.002	ycf1
130727-131226	130976	0.00133	ycf1
130827-131326	131076	0.00133	ycf1
130927-131426	131176	0.00133	ycf1
131027-131526	131276	0.00133	ycf1
131127-131626	131376	0	ycf1
131227-131726	131476	0	ycf1
131327-131826	131576	0	ycf1
131427-131926	131676	0	ycf1
131527-132035	131776	0	ycf1
131627-132135	131876	0	ycf1
131727-132235	131976	0	ycf1
131827-132335	132085	0	ycf1
131927-132435	132185	0	ycf1-trnN
132036-132535	132285	0	ycf1-trnN
132136-132635	132385	0	ycf1-trnN
132236-132735	132485	0	trnN
132336-132835	132585	0	trnN-trnR
132436-132935	132685	0	trnN-trnR
132536-133035	132785	0	trnN-trnR
132636-133135	132885	0	trnN-trnR
132736-133235	132985	0	trnN-trnR
132836-133346	133085	0	trnN-trnR
132936-133446	133185	0	trnR
133036-133546	133285	0	trnR-rrn5S
133136-133646	133396	0	trnR-rrn5S
133236-133754	133496	0	rrn5S
133347-133854	133596	0	rrn5S-rrn4.5S
133447-133954	133696	0	rrn5S-rrn4.5S
133547-134054	133804	0	rrn5S-rrn4.5S
133647-134154	133904	0.00067	rrn4.5S
133755-134254	134004	0.00067	rrn4.5S-rrn23S
133855-134354	134104	0.00067	rrn23S
133955-134454	134204	0.00067	rrn23S
134055-134554	134304	0.00067	rrn23S
134155-134654	134404	0	rrn23S
134255-134754	134504	0	rrn23S
134355-134854	134604	0	rrn23S
134455-134954	134704	0	rrn23S
134555-135054	134804	0	rrn23S
134655-135154	134904	0	rrn23S
134755-135254	135004	0	rrn23S
134855-135354	135104	0	rrn23S
134955-135454	135204	0	rrn23S
135055-135554	135304	0	rrn23S
135155-135654	135404	0	rrn23S
135255-135754	135504	0	rrn23S
135355-135854	135604	0	rrn23S
135455-135954	135704	0	rrn23S
135555-136054	135804	0	rrn23S
135655-136154	135904	0	rrn23S
135755-136254	136004	0	rrn23S
135855-136354	136104	0	rrn23S
135955-136454	136204	0	rrn23S
136055-136554	136304	0	rrn23S
136155-136654	136404	0	rrn23S
136255-136754	136504	0	rrn23S
136355-136854	136604	0	rrn23S
136455-136954	136704	0	rrn23S
136555-137054	136804	0	rrn23S
136655-137154	136904	0	rrn23S-trnA(exon2)
136755-137254	137004	0	trnA(exon2)
136855-137354	137104	0	trnA(exon2)-trnA(exon1)
136955-137454	137204	0	trnA(exon2)-trnA(exon1)
137055-137554	137304	0	trnA(exon2)-trnA(exon1)
137155-137654	137404	0	trnA(exon2)-trnA(exon1)
137255-137754	137504	0	trnA(exon2)-trnA(exon1)
137355-137854	137604	0	trnA(exon2)-trnA(exon1)
137455-137954	137704	0	trnA(exon2)-trnA(exon1)
137555-138054	137804	0	trnA(exon2)-trnA(exon1)
137655-138154	137904	0	trnA(exon1)-trnI(exon2)
137755-138254	138004	0	trnI(exon2)-trnI(exon1)
137855-138354	138104	0	trnI(exon2)-trnI(exon1)
137955-138454	138204	0.00067	trnI(exon2)-trnI(exon1)
138055-138555	138304	0.00067	trnI(exon2)-trnI(exon1)
138155-138655	138404	0.00067	trnI(exon2)-trnI(exon1)
138255-138755	138505	0.00067	trnI(exon2)-trnI(exon1)
138355-138855	138605	0.00067	trnI(exon2)-trnI(exon1)
138455-138955	138705	0	trnI(exon2)-trnI(exon1)
138556-139055	138805	0	trnI(exon2)-trnI(exon1)
138656-139155	138905	0.00067	trnI(exon2)-trnI(exon1)
138756-139255	139005	0.00067	trnI(exon1)-rrn16S
138856-139355	139105	0.00067	trnI(exon1)-rrn16S
138956-139455	139205	0.00067	trnI(exon1)-rrn16S
139056-139555	139305	0.00067	rrn16S
139156-139655	139405	0	rrn16S
139256-139755	139505	0	rrn16S
139356-139855	139605	0	rrn16S
139456-139955	139705	0	rrn16S
139556-140055	139805	0	rrn16S
139656-140155	139905	0	rrn16S
139756-140255	140005	0	rrn16S
139856-140355	140105	0	rrn16S
139956-140455	140205	0	rrn16S
140056-140555	140305	0	rrn16S
140156-140655	140405	0	rrn16S
140256-140755	140505	0	rrn16S
140356-140855	140605	0	rrn16S
140456-140955	140705	0	rrn16S
140556-141055	140805	0	rrn16S-trnV
140656-141155	140905	0	rrn16S-trnV
140756-141255	141005	0.00067	trnV
140856-141355	141105	0.00067	trnV-rps12-exon2
140956-141455	141205	0.00067	trnV-rps12-exon2
141056-141555	141305	0.00067	trnV-rps12-exon2
141156-141655	141405	0.00067	trnV-rps12-exon2
141256-141755	141505	0	trnV-rps12-exon2
141356-141855	141605	0	trnV-rps12-exon2
141456-141955	141705	0	trnV-rps12-exon2
141556-142055	141805	0	trnV-rps12-exon2
141656-142155	141905	0	trnV-rps12-exon2
141756-142255	142005	0	trnV-rps12-exon2
141856-142355	142105	0	trnV-rps12-exon2
141956-142455	142205	0	trnV-rps12-exon2
142056-142555	142305	0	trnV-rps12-exon2
142156-142655	142405	0	trnV-rps12-exon2
142256-142755	142505	0	trnV-rps12-exon2
142356-142855	142605	0	trnV-rps12-exon2
142456-142955	142705	0	trnV-rps12-exon2
142556-143055	142805	0	trnV-rps12-exon2
142656-143155	142905	0	rps12-exon2
142756-143255	143005	0	rps12-exon2
142856-143355	143105	0.00067	rps12-exon2
142956-143455	143205	0.00067	rps12-exon2-rps12-exon3
143056-143555	143305	0.00067	rps12-exon2-rps12-exon3
143156-143655	143405	0.00067	rps12-exon2-rps12-exon3
143256-143755	143505	0.00133	rps12-exon2-rps12-exon3
143356-143855	143605	0.00067	rps12-exon2-rps12-exon3
143456-143955	143705	0.00067	rps12-exon3-rps7
143556-144055	143805	0.00067	rps7
143656-144155	143905	0.00067	rps7
143756-144255	144005	0	rps7
143856-144355	144105	0	rps7
143956-144455	144205	0	rps7-ndhB-exon1
144056-144555	144305	0	rps7-ndhB-exon1
144156-144655	144405	0	rps7-ndhB-exon1
144256-144755	144505	0	rps7-ndhB-exon1
144356-144855	144605	0	ndhB-exon1
144456-144955	144705	0	ndhB-exon1
144556-145055	144805	0	ndhB-exon1
144656-145155	144905	0	ndhB-exon1
144756-145255	145005	0	ndhB-exon1
144856-145355	145105	0	ndhB-exon1
144956-145455	145205	0	ndhB-exon1
145056-145555	145305	0	ndhB-exon1-ndhB-exon2
145156-145655	145405	0	ndhB-exon1-ndhB-exon2
145256-145755	145505	0	ndhB-exon1-ndhB-exon2
145356-145855	145605	0	ndhB-exon1-ndhB-exon2
145456-145955	145705	0	ndhB-exon1-ndhB-exon2
145556-146055	145805	0	ndhB-exon1-ndhB-exon2
145656-146155	145905	0	ndhB-exon1-ndhB-exon2
145756-146255	146005	0	ndhB-exon2
145856-146355	146105	0	ndhB-exon2
145956-146455	146205	0	ndhB-exon2
146056-146555	146305	0	ndhB-exon2
146156-146655	146405	0	ndhB-exon2
146256-146755	146505	0	ndhB-exon2
146356-146855	146605	0	ndhB-exon2
146456-146955	146705	0	ndhB-exon2
146556-147055	146805	0	ndhB-exon2-trnL
146656-147155	146905	0	ndhB-exon2-trnL
146756-147255	147005	0	ndhB-exon2-trnL
146856-147355	147105	0	ndhB-exon2-trnL
146956-147455	147205	0.00267	ndhB-exon2-trnL
147056-147555	147305	0.00267	trnL
147156-147655	147405	0.00267	trnL-ycf15
147256-147755	147505	0.00267	trnL-ycf15
147356-147855	147605	0.00267	trnL-ycf15
147456-147955	147705	0	trnL-ycf15
147556-148055	147805	0	ycf15
147656-148155	147905	0	ycf15
147756-148255	148005	0	ycf15-ycf2
147856-148355	148105	0	ycf2
147956-148455	148205	0	ycf2
148056-148555	148305	0	ycf2
148156-148655	148405	0	ycf2
148256-148755	148505	0	ycf2
148356-148855	148605	0	ycf2
148456-148955	148705	0	ycf2
148556-149055	148805	0.00067	ycf2
148656-149155	148905	0.00067	ycf2
148756-149255	149005	0.00067	ycf2
148856-149355	149105	0.00067	ycf2
148956-149455	149205	0.00067	ycf2
149056-149555	149305	0	ycf2
149156-149655	149405	0	ycf2
149256-149755	149505	0	ycf2
149356-149855	149605	0	ycf2
149456-149955	149705	0	ycf2
149556-150055	149805	0	ycf2
149656-150155	149905	0	ycf2
149756-150255	150005	0	ycf2
149856-150355	150105	0	ycf2
149956-150455	150205	0	ycf2
150056-150555	150305	0	ycf2
150156-150655	150405	0	ycf2
150256-150755	150505	0	ycf2
150356-150855	150605	0	ycf2
150456-150955	150705	0	ycf2
150556-151055	150805	0	ycf2
150656-151155	150905	0	ycf2
150756-151255	151005	0	ycf2
150856-151355	151105	0	ycf2
150956-151455	151205	0	ycf2
151056-151555	151305	0	ycf2
151156-151655	151405	0	ycf2
151256-151755	151505	0	ycf2
151356-151855	151605	0	ycf2
151456-151955	151705	0	ycf2
151556-152055	151805	0	ycf2
151656-152155	151905	0	ycf2
151756-152255	152005	0	ycf2
151856-152355	152105	0	ycf2
151956-152455	152205	0	ycf2
152056-152555	152305	0	ycf2
152156-152655	152405	0	ycf2
152256-152755	152505	0	ycf2
152356-152855	152605	0	ycf2
152456-152955	152705	0	ycf2
152556-153055	152805	0	ycf2
152656-153155	152905	0	ycf2
152756-153255	153005	0	ycf2
152856-153355	153105	0	ycf2
152956-153455	153205	0	ycf2
153056-153555	153305	0	ycf2
153156-153655	153405	0	ycf2
153256-153755	153505	0	ycf2
153356-153855	153605	0	ycf2
153456-153955	153705	0	ycf2
153556-154055	153805	0	ycf2
153656-154155	153905	0	ycf2
153756-154255	154005	0	ycf2
153856-154355	154105	0.00067	ycf2
153956-154455	154205	0.00067	ycf2
154056-154555	154305	0.00067	ycf2
154156-154655	154405	0.00067	ycf2
154256-154755	154505	0.00067	ycf2
154356-154855	154605	0	ycf2
154456-154955	154705	0	ycf2
154556-155055	154805	0	ycf2
154656-155155	154905	0	ycf2
154756-155255	155005	0	ycf2-trnI
154856-155355	155105	0	trnI
154956-155455	155205	0	trnI-rpl23
155056-155555	155305	0	rpl23
155156-155655	155405	0	rpl23
155256-155755	155505	0	rpl23
155356-155855	155605	0	rpl2-exon1
155456-155955	155705	0	rpl2-exon1
155556-156055	155805	0	rpl2-exon1
155656-156155	155905	0	rpl2-exon1
155756-156255	156005	0	rpl2-exon1-rpl2-exon2
155856-156355	156105	0	rpl2-exon1-rpl2-exon2
155956-156455	156205	0	rpl2-exon1-rpl2-exon2
156056-156555	156305	0	rpl2-exon1-rpl2-exon2
156156-156655	156405	0	rpl2-exon1-rpl2-exon2
156256-156755	156505	0	rpl2-exon1-rpl2-exon2
156356-156855	156605	0	rpl2-exon1-rpl2-exon2
156456-156955	156705	0	rpl2-exon2
156556-157055	156805	0	rpl2-exon2
156656-157155	156905	0	rpl2-exon2
156756-157191	156973	0.00076	rpl2-exon2

## Sheet: Table S9
Table S9 Primers for verifying InDels among tea varieties for barcodes development.
Primer Name	Primer Sequence (5' to 3')
Indel-F	CCCTTTTAACTCAGTGGTAGAGT
Indel-R	GTTCACCTTTAATACTACTATACTATAATTGAGTATAATATACT
